# Supplementary material for: In Arabidopsis hybrids and Hybrid Mimics, up‐regulation of cell wall biogenesis is associated with the increased plant size
Source: Plant Direct. 2019 Nov 6;3(11):e00174. doi: 10.1002/pld3.174 (PMC6834268; doi:10.1002/pld3.174)
Supplement: Supplementary file 2 [file PLD3-3-e00174-s002.xlsx]

## Sheet: Tab_ S1_IPV
Table S1. The flowering initiation time [DAS until inflorescence primordia visible (IPV)] of parents, hybrids, Hybrid Mimics and small lines in the Ws/Ler and Col/Ler systems.
	Ws	Ler	Ws/Ler F1	WL_HM1	WL_HM2	WL_HM3	WL_HM4	WL_HM5	WL_HM6	WL_HM7	wl_sml1	wl_sml2
IPV(DAS)	15-17	19-21	17-18	20-24	19-23	17-18	21-22	18-21	19-23	19-21	14-17	14-17
N	15	15	15	15	8	15	14	14	15	15	15	16
	Col	Ler	Col/Ler F1	CL_HM1	CL_HM2	CL_HM3	CL_HM4	cl_sml1	cl_sml2
IPV(DAS)	17-19	18-20	18-19	18-21	20-22	18-22	17-18	14-17	15-18
N	15	15	15	13	13	13	15	20	17

## Sheet: Tab_ S2_Log
Table S2. Sequencing depth; raw and mapped sequenced counts (%) of the transcriptomes of the parents, hybrids and F7 lines.
Sequence_ID	Samples	Replicate	Number of input reads	Uniquely mapped reads %
P1	Col	R1	22926878	0.9424
P2	Col	R2	22619426	0.9446
P3	Col	R3	23428839	0.9434
P4	Ler	R1	23197736	0.9294
P5	Ler	R2	22941407	0.9325
P6	Ler	R3	33088997	0.932
P7	Ws	R1	25356096	0.9353
P8	Ws	R2	25301099	0.9387
P9	Ws	R3	28124207	0.9298
H1	ColxLer F1	R1	27698675	0.941
H2	ColxLer F1	R2	26485753	0.9349
H3	ColxLer F1	R3	24736583	0.937
H4	LerxCol F1	R1	22108800	0.9443
H5	LerxCol F1	R2	28620789	0.9433
H6	LerxCol F1	R3	21467306	0.9365
H7	WsxLer F1	R1	23762078	0.9371
H8	WsxLer F1	R2	22475491	0.9237
H9	WsxLer F1	R3	22913442	0.9349
H10	LerxWs F1	R1	21889538	0.9366
H11	LerxWs F1	R2	23883302	0.9371
H12	LerxWs F1	R3	21543465	0.9339
S1_R1	CL_HM1	R1	22139896	0.944
S1_R2	CL_HM1	R2	23291334	0.9455
S1_R3	CL_HM1	R3	27223249	0.942
S2_R1	CL_HM2	R1	22112104	0.9388
S2_R2	CL_HM2	R2	21877104	0.9418
S2_R3	CL_HM2	R3	21256258	0.9445
S3_R1	CL_HM3	R1	22833608	0.9349
S3_R2	CL_HM3	R2	25467740	0.9368
S3_R3	CL_HM3	R3	23621506	0.9399
S4_R1	CL_HM4	R1	20533066	0.9393
S4_R2	CL_HM4	R2	23207887	0.94
S4_R3	CL_HM4	R3	22653427	0.9345
S5_R1	CL_HM5	R1	20537755	0.9337
S5_R2	CL_HM5	R2	24439490	0.9422
S5_R3	CL_HM5	R3	25801195	0.9418
S6_R1	CL_HM6	R1	20750013	0.9341
S6_R2	CL_HM6	R2	21389300	0.9395
S6_R3	CL_HM6	R3	22269361	0.9421
S7_R1	cl_sml1	R1	22465946	0.9394
S7_R2	cl_sml1	R2	20163690	0.9373
S7_R3	cl_sml1	R3	21952581	0.9416
S8_R1	cl_sml2	R1	22475798	0.9421
S8_R2	cl_sml2	R2	26656545	0.941
S8_R3	cl_sml2	R3	22370858	0.9416
S9_R1	WL_HM1	R1	21519513	0.9318
S9_R2	WL_HM1	R2	26170665	0.9333
S9_R3	WL_HM1	R3	26478107	0.9312
S10_R1	WL_HM2	R1	23583140	0.9298
S10_R2	WL_HM2	R2	24415167	0.9326
S10_R3	WL_HM2	R3	22737788	0.9308
S11_R1	WL_HM3	R1	22589870	0.928
S11_R2	WL_HM3	R2	20831494	0.9261
S11_R3	WL_HM3	R3	23857466	0.9323
S12_R1	WL_HM4	R1	25018134	0.9308
S12_R2	WL_HM4	R2	25792121	0.9321
S12_R3	WL_HM4	R3	23920050	0.9261
S13_R1	WL_HM5	R1	21849369	0.9304
S13_R2	WL_HM5	R2	26927961	0.932
S13_R3	WL_HM5	R3	25009496	0.9301
S14_R1	WL_HM6	R1	23640296	0.9241
S14_R2	WL_HM6	R2	25840657	0.9278
S14_R3	WL_HM6	R3	25326333	0.9318
S15_R1	WL_HM7	R1	25009689	0.9312
S15_R2	WL_HM7	R2	23555873	0.9294
S15_R3	WL_HM7	R3	22921074	0.9358
S16_R1	wl_sml1	R1	21359964	0.9346
S16_R2	wl_sml1	R2	23383624	0.9382
S16_R3	wl_sml1	R3	23502814	0.9372
S17_R1	wl_sml2	R1	23505190	0.9381
S17_R2	wl_sml2	R2	26426620	0.9419
S17_R3	wl_sml2	R3	23971393	0.9361

## Sheet: Tab_ S3_ DEGs
Table S3. Gene differentially expressed in the Ws/Ler hybrids (1740 genes) and in the Col/Ler hybrids (876 genes) relative to the MPV (P < 0.05).
DEGs (Ws/Ler F1)			DEGs (Col/Ler F1)
id	FC		id	FC
AT2G42560	131.9		AT1G21850	29.3
AT3G53040	61.8		AT2G42560	27.6
AT3G02480	41.4		AT3G17520	18.7
AT1G03790	24.5		AT4G36700	17.3
AT1G57750	23		AT2G40170	16.9
AT3G17520	19.4		AT3G02480	15.4
AT5G05220	19		AT3G07255	15
AT5G42510	18.5		AT5G42510	12.3
AT1G52690	17.8		AT1G52690	11.4
AT5G37665	16.7		AT2G19900	10.5
AT3G60140	16.7		AT1G13480	10.4
AT3G15670	16.5		AT5G37665	9.5
AT1G43160	13.8		AT5G13170	9
AT3G06655	12.1		AT5G06760	8.9
AT1G20130	11.9		AT5G55150	8.2
AT5G06760	11.3		AT5G59310	7.9
AT2G19900	10.8		AT4G21680	7.9
AT5G50360	10.3		AT1G32350	7.3
AT4G21680	9.5		AT4G12735	7.2
AT2G03850	8.8		AT1G66570	6.7
AT5G52300	8.2		AT5G43650	6.6
AT1G80160	8		AT4G28460	6.5
AT1G05100	7		AT1G01480	6.4
AT2G47770	6.6		AT4G24000	6.2
AT2G35300	6.6		AT1G43160	6.2
AT5G13170	6.4		AT1G04580	6.2
AT4G25580	6.4		AT5G52300	6.1
AT1G72760	6.4		AT5G05220	6.1
AT3G63060	6.3		AT5G50360	6
AT3G46680	6.3		AT2G45570	5.9
AT1G73220	6.1		AT2G47770	5.8
AT5G49690	6		AT5G24080	5.7
AT3G22830	5.8		AT3G48850	5.7
AT3G27940	5.7		AT1G02310	5.7
AT5G15960	5.5		AT5G66400	5.6
AT4G34850	5.4		AT2G20720	5.6
AT2G02990	5.3		AT2G45580	5.4
AT1G01480	5.3		AT1G07160	5.3
AT4G20210	5.2		AT4G08570	5.2
AT5G66780	5.1		AT4G33905	5.1
AT5G51950	5.1		AT3G15670	5.1
AT4G37390	5.1		AT3G01840	5
AT2G04190	5		AT4G15200	4.9
AT5G59310	4.7		AT3G44042	4.9
AT5G24080	4.6		AT3G63060	4.7
AT5G45630	4.2		AT4G37990	4.6
AT1G04580	4.2		AT3G06655	4.5
AT1G03170	4.2		AT2G35730	4.4
AT4G33905	4.1		AT2G04050	4.3
AT5G07230	4		AT2G04040	4.3
AT3G44042	4		AT5G37490	4.2
AT5G59220	3.9		AT5G16960	4.2
AT5G39520	3.9		AT1G05100	4.2
AT1G65310	3.9		AT5G62480	4.1
AT1G57850	3.9		AT5G59320	4.1
AT1G16850	3.8		AT5G59220	4.1
AT5G52310	3.6		AT3G29250	4.1
AT5G16360	3.6		AT1G80160	4.1
AT4G20970	3.6		AT5G57510	4
AT3G28320	3.6		AT5G52400	4
AT3G15310	3.6		AT4G39670	4
AT2G20880	3.6		AT5G03210	3.9
AT3G48520	3.5		AT2G21510	3.9
AT5G64750	3.4		AT1G69480	3.9
AT3G45960	3.4		AT2G41730	3.8
AT1G58270	3.4		AT5G24640	3.7
AT1G06350	3.4		AT5G18840	3.7
AT5G35025	3.3		AT4G33070	3.7
AT4G05100	3.3		AT1G72760	3.7
AT1G47510	3.3		AT1G11925	3.7
AT4G30280	3.2		AT5G67080	3.6
AT2G41730	3.2		AT5G63450	3.6
AT4G15210	3.1		AT3G02240	3.6
AT4G12520	3.1		AT2G22470	3.6
AT4G01985	3.1		AT1G53470	3.6
AT5G04250	3		AT4G37370	3.5
AT3G50970	3		AT4G05100	3.5
AT2G41190	3		AT5G40790	3.4
AT1G05340	3		AT3G25250	3.4
AT3G03530	2.9		AT3G07970	3.4
AT1G60190	2.9		AT1G17020	3.3
AT1G49390	2.9		AT5G51060	3.2
AT1G04660	2.9		AT4G15210	3.2
AT3G27500	2.8		AT1G02520	3.2
AT2G24750	2.8		AT5G64750	3.1
AT1G78970	2.8		AT3G56275	3.1
AT5G66400	2.7		AT3G46080	3.1
AT5G65300	2.7		AT2G37870	3.1
AT5G05410	2.7		AT2G18193	3.1
AT3G13270	2.7		AT1G60190	3.1
AT2G34655	2.7		AT5G09930	3
AT2G20700	2.7		AT2G41190	3
AT1G53470	2.7		AT1G49390	3
AT3G62490	2.6		AT1G10585	3
AT2G19800	2.6		AT3G45060	2.9
AT1G70640	2.6		AT1G64110	2.9
AT1G61340	2.5		AT1G22990	2.9
AT1G02400	2.5		AT5G19110	2.8
AT5G56840	2.4		AT5G14180	2.8
AT4G30090	2.4		AT5G01300	2.8
AT3G62480	2.4		AT4G28140	2.8
AT3G09415	2.4		AT4G10950	2.8
AT1G47840	2.4		AT5G65300	2.7
AT5G28630	2.3		AT5G35025	2.7
AT5G22460	2.3		AT5G28080	2.7
AT5G01330	2.3		AT4G36950	2.7
AT4G30290	2.3		AT2G37770	2.7
AT3G62475	2.3		AT4G29570	2.6
AT3G55230	2.3		AT2G33380	2.6
AT3G52520	2.3		AT2G28400	2.6
AT2G33380	2.3		AT1G05680	2.6
AT1G72416	2.3		AT3G16330	2.5
AT1G52830	2.3		AT2G39200	2.5
AT1G49450	2.3		AT1G35910	2.5
AT1G09350	2.3		AT1G24580	2.5
AT5G19810	2.2		AT5G15500	2.4
AT5G17460	2.2		AT3G57010	2.4
AT4G36010	2.2		AT2G15940	2.4
AT4G21650	2.2		AT2G12430	2.4
AT3G48260	2.2		AT1G02400	2.4
AT3G46770	2.2		AT2G47000	2.3
AT3G42800	2.2		AT2G34810	2.3
AT2G38620	2.2		AT2G29440	2.3
AT5G26230	2.1		AT1G29640	2.3
AT4G31620	2.1		AT1G16850	2.3
AT3G46490	2.1		AT1G16360	2.3
AT3G28340	2.1		AT4G09875	2.2
AT2G15060	2.1		AT4G04565	2.2
AT2G12470	2.1		AT4G01525	2.2
AT1G77120	2.1		AT3G31990	2.2
AT1G53080	2.1		AT3G21890	2.2
AT1G50830	2.1		AT3G14060	2.2
AT5G15190	2		AT2G26150	2.2
AT3G23770	2		AT2G20880	2.2
AT2G40330	2		AT1G17420	2.2
AT2G06850	2		AT5G66150	2.1
AT2G01300	2		AT5G25110	2.1
AT1G53700	2		AT4G30120	2.1
AT1G23965	2		AT1G61340	2.1
AT1G10550	2		AT1G49450	2.1
AT1G05817	2		AT1G16370	2.1
AT5G66150	1.9		AT1G14250	2.1
AT5G65390	1.9		AT5G15190	2
AT5G62165	1.9		AT4G15236	2
AT5G46600	1.9		AT1G70640	2
AT5G25810	1.9		AT1G51820	2
AT4G34770	1.9		AT1G17830	2
AT4G32220	1.9		AT5G46830	1.9
AT3G50120	1.9		AT5G40800	1.9
AT3G45970	1.9		AT5G34800	1.9
AT3G18960	1.9		AT5G34795	1.9
AT3G18530	1.9		AT5G03085	1.9
AT2G36570	1.9		AT4G19430	1.9
AT2G35710	1.9		AT4G11910	1.9
AT1G75780	1.9		AT3G61890	1.9
AT1G70830	1.9		AT3G07205	1.9
AT1G68330	1.9		AT2G46680	1.9
AT1G65390	1.9		AT2G05995	1.9
AT1G49210	1.9		AT1G36620	1.9
AT1G21910	1.9		AT1G18870	1.9
AT1G20840	1.9		AT5G35510	1.8
AT1G18400	1.9		AT5G27890	1.8
AT1G14390	1.9		AT5G17460	1.8
AT1G12080	1.9		AT4G32220	1.8
AT5G66080	1.8		AT4G27657	1.8
AT5G20635	1.8		AT4G10390	1.8
AT4G23990	1.8		AT3G13270	1.8
AT4G16146	1.8		AT1G77120	1.8
AT4G02280	1.8		AT5G34790	1.7
AT3G48970	1.8		AT4G13577	1.7
AT3G45940	1.8		AT3G60930	1.7
AT3G09775	1.8		AT3G49570	1.7
AT3G07675	1.8		AT2G23410	1.7
AT2G27080	1.8		AT2G12440	1.7
AT1G78450	1.8		AT1G78260	1.7
AT1G62710	1.8		AT1G66760	1.7
AT1G62440	1.8		AT1G64660	1.7
AT5G46330	1.7		AT1G56650	1.7
AT5G40540	1.7		AT1G44350	1.7
AT5G15580	1.7		AT5G46740	1.6
AT5G14920	1.7		AT5G41120	1.6
AT5G12940	1.7		AT5G37500	1.6
AT5G05840	1.7		AT4G34580	1.6
AT4G37240	1.7		AT4G17030	1.6
AT4G32460	1.7		AT4G16750	1.6
AT4G24275	1.7		AT3G58070	1.6
AT4G19120	1.7		AT3G14200	1.6
AT4G16910	1.7		AT3G09450	1.6
AT3G55940	1.7		AT2G46270	1.6
AT3G50650	1.7		AT2G34655	1.6
AT3G21420	1.7		AT2G23560	1.6
AT3G12710	1.7		AT1G61890	1.6
AT3G05880	1.7		AT5G54300	1.5
AT3G05800	1.7		AT5G32460	1.5
AT2G42540	1.7		AT5G13750	1.5
AT2G28630	1.7		AT4G13560	1.5
AT2G12440	1.7		AT4G10955	1.5
AT1G54570	1.7		AT3G49360	1.5
AT1G19380	1.7		AT3G16050	1.5
AT1G06280	1.7		AT3G14210	1.5
AT1G02380	1.7		AT2G45290	1.5
AT5G65310	1.6		AT2G42980	1.5
AT5G51550	1.6		AT2G37180	1.5
AT5G48320	1.6		AT2G30480	1.5
AT5G39550	1.6		AT2G23550	1.5
AT5G37540	1.6		AT2G22770	1.5
AT5G37500	1.6		AT2G21590	1.5
AT5G25350	1.6		AT1G55040	1.5
AT5G25020	1.6		AT1G44510	1.5
AT5G24580	1.6		AT1G28765	1.5
AT5G24470	1.6		AT1G03410	1.5
AT5G10820	1.6		AT5G46780	1.4
AT5G02170	1.6		AT5G46760	1.4
AT4G30650	1.6		AT5G46750	1.4
AT4G29610	1.6		AT5G39320	1.4
AT4G24010	1.6		AT4G37685	1.4
AT4G22545	1.6		AT4G34710	1.4
AT4G12450	1.6		AT4G27652	1.4
AT4G02330	1.6		AT4G11660	1.4
AT3G62040	1.6		AT3G47420	1.4
AT3G60930	1.6		AT3G45410	1.4
AT3G43960	1.6		AT3G44860	1.4
AT3G19680	1.6		AT3G12700	1.4
AT3G09160	1.6		AT3G06433	1.4
AT3G09032	1.6		AT2G36490	1.4
AT3G05660	1.6		AT2G32150	1.4
AT2G45400	1.6		AT2G25620	1.4
AT2G40130	1.6		AT2G21320	1.4
AT2G34650	1.6		AT2G15030	1.4
AT2G21850	1.6		AT2G02350	1.4
AT2G17230	1.6		AT1G77080	1.4
AT2G02450	1.6		AT1G63540	1.4
AT1G73830	1.6		AT1G07350	1.4
AT1G61260	1.6		AT5G66610	1.3
AT1G54450	1.6		AT5G60870	1.3
AT1G52190	1.6		AT5G24990	1.3
AT1G20450	1.6		AT4G19390	1.3
AT1G20440	1.6		AT4G12000	1.3
AT1G18835	1.6		AT4G06701	1.3
AT1G15550	1.6		AT4G00430	1.3
AT1G11000	1.6		AT3G60960	1.3
AT1G07710	1.6		AT3G21100	1.3
AT1G01110	1.6		AT3G04030	1.3
AT5G64330	1.5		AT2G44940	1.3
AT5G62470	1.5		AT2G39435	1.3
AT5G57110	1.5		AT2G31560	1.3
AT5G51670	1.5		AT2G30490	1.3
AT5G48900	1.5		AT2G29450	1.3
AT5G45340	1.5		AT2G21540	1.3
AT5G43980	1.5		AT1G74310	1.3
AT5G25460	1.5		AT1G66350	1.3
AT5G24030	1.5		AT1G33260	1.3
AT5G20830	1.5		AT1G28760	1.3
AT5G14700	1.5		AT1G28710	1.3
AT4G38580	1.5		AT1G21070	1.3
AT4G32000	1.5		AT1G10580	1.3
AT4G29310	1.5		AT5G67230	1.2
AT4G22770	1.5		AT5G56010	1.2
AT4G20780	1.5		AT5G50170	1.2
AT4G03190	1.5		AT5G45560	1.2
AT4G01950	1.5		AT5G28300	1.2
AT3G59350	1.5		AT3G60080	1.2
AT3G54950	1.5		AT3G33520	1.2
AT3G54810	1.5		AT3G22300	1.2
AT3G43430	1.5		AT3G20430	1.2
AT3G22690	1.5		AT3G17611	1.2
AT3G18850	1.5		AT3G04140	1.2
AT3G16180	1.5		AT3G03160	1.2
AT3G14870	1.5		AT2G46110	1.2
AT3G12610	1.5		AT2G39020	1.2
AT3G07990	1.5		AT2G30910	1.2
AT3G06500	1.5		AT2G22910	1.2
AT2G44500	1.5		AT2G20270	1.2
AT2G36490	1.5		AT2G14285	1.2
AT2G28250	1.5		AT1G78560	1.2
AT2G24645	1.5		AT1G70350	1.2
AT2G22500	1.5		AT1G69295	1.2
AT2G19450	1.5		AT1G68730	1.2
AT2G01150	1.5		AT1G50460	1.2
AT1G79440	1.5		AT1G16430	1.2
AT1G70430	1.5		AT1G14530	1.2
AT1G66350	1.5		AT1G09420	1.2
AT1G54217	1.5		AT1G05870	1.2
AT1G53830	1.5		AT1G05670	1.2
AT1G53160	1.5		AT5G10270	1.1
AT1G49230	1.5		AT3G52890	1.1
AT1G37150	1.5		AT3G50880	1.1
AT1G21850	1.5		AT2G36460	1.1
AT1G20610	1.5		AT1G79750	1.1
AT1G04570	1.5		AT1G52360	1.1
AT1G02640	1.5		AT1G47570	1.1
AT5G62720	1.4		AT1G36730	1.1
AT5G58600	1.4		AT1G28090	1.1
AT5G51630	1.4		AT1G20540	1.1
AT5G50890	1.4		AT1G11390	1.1
AT5G48460	1.4		AT1G05360	1.1
AT5G48450	1.4		AT5G58430	-1.1
AT5G43270	1.4		AT5G55990	-1.1
AT5G42420	1.4		AT5G55896	-1.1
AT5G39020	1.4		AT5G49400	-1.1
AT5G24570	1.4		AT5G47710	-1.1
AT5G24280	1.4		AT5G46390	-1.1
AT5G11150	1.4		AT5G43320	-1.1
AT5G06710	1.4		AT5G40910	-1.1
AT5G06310	1.4		AT5G22950	-1.1
AT4G37870	1.4		AT5G22050	-1.1
AT4G37800	1.4		AT5G19390	-1.1
AT4G37682	1.4		AT5G16260	-1.1
AT4G37260	1.4		AT5G13590	-1.1
AT4G34900	1.4		AT5G12350	-1.1
AT4G26670	1.4		AT5G08190	-1.1
AT4G24510	1.4		AT5G07340	-1.1
AT4G22590	1.4		AT5G04550	-1.1
AT4G18270	1.4		AT4G37550	-1.1
AT4G18205	1.4		AT4G36860	-1.1
AT4G14050	1.4		AT4G35510	-1.1
AT4G09020	1.4		AT4G35310	-1.1
AT4G05010	1.4		AT4G28610	-1.1
AT4G01670	1.4		AT4G14880	-1.1
AT4G00970	1.4		AT4G13350	-1.1
AT3G54720	1.4		AT4G12560	-1.1
AT3G54200	1.4		AT4G03000	-1.1
AT3G54030	1.4		AT3G60030	-1.1
AT3G47860	1.4		AT3G54290	-1.1
AT3G29030	1.4		AT3G51880	-1.1
AT3G28860	1.4		AT3G49390	-1.1
AT3G12700	1.4		AT3G48430	-1.1
AT3G11420	1.4		AT3G18035	-1.1
AT3G10300	1.4		AT3G02860	-1.1
AT3G07010	1.4		AT2G40930	-1.1
AT3G05650	1.4		AT2G35800	-1.1
AT3G01750	1.4		AT2G16370	-1.1
AT2G47060	1.4		AT2G02160	-1.1
AT2G46110	1.4		AT1G80950	-1.1
AT2G41820	1.4		AT1G72010	-1.1
AT2G39900	1.4		AT1G67890	-1.1
AT2G38310	1.4		AT1G66910	-1.1
AT2G36470	1.4		AT1G63130	-1.1
AT2G29730	1.4		AT1G60940	-1.1
AT2G23130	1.4		AT1G58110	-1.1
AT2G22830	1.4		AT1G56180	-1.1
AT2G22450	1.4		AT1G50600	-1.1
AT1G76160	1.4		AT1G33520	-1.1
AT1G74088	1.4		AT1G27850	-1.1
AT1G64890	1.4		AT1G19860	-1.1
AT1G62430	1.4		AT1G14740	-1.1
AT1G62380	1.4		AT1G09280	-1.1
AT1G56300	1.4		AT1G09020	-1.1
AT1G55760	1.4		AT1G01990	-1.1
AT1G45130	1.4		AT5G66675	-1.2
AT1G31850	1.4		AT5G66210	-1.2
AT1G29670	1.4		AT5G65540	-1.2
AT1G26945	1.4		AT5G65400	-1.2
AT1G26558	1.4		AT5G64410	-1.2
AT1G22770	1.4		AT5G63080	-1.2
AT1G19370	1.4		AT5G61340	-1.2
AT1G12110	1.4		AT5G56340	-1.2
AT1G08890	1.4		AT5G56210	-1.2
AT1G07720	1.4		AT5G54920	-1.2
AT1G06850	1.4		AT5G46450	-1.2
AT1G05135	1.4		AT5G46270	-1.2
AT1G04990	1.4		AT5G44230	-1.2
AT1G04040	1.4		AT5G42310	-1.2
AT1G01620	1.4		AT5G40920	-1.2
AT1G01120	1.4		AT5G38860	-1.2
AT5G65205	1.3		AT5G38850	-1.2
AT5G63010	1.3		AT5G25280	-1.2
AT5G62220	1.3		AT5G23210	-1.2
AT5G61810	1.3		AT5G19010	-1.2
AT5G60580	1.3		AT5G18650	-1.2
AT5G59010	1.3		AT5G18590	-1.2
AT5G54280	1.3		AT5G15330	-1.2
AT5G51570	1.3		AT5G14930	-1.2
AT5G50900	1.3		AT5G11070	-1.2
AT5G50390	1.3		AT5G11030	-1.2
AT5G46780	1.3		AT5G08570	-1.2
AT5G46750	1.3		AT5G08520	-1.2
AT5G45560	1.3		AT5G07790	-1.2
AT5G45280	1.3		AT5G06560	-1.2
AT5G43950	1.3		AT5G02080	-1.2
AT5G40405	1.3		AT4G36540	-1.2
AT5G39410	1.3		AT4G34390	-1.2
AT5G28400	1.3		AT4G33300	-1.2
AT5G28290	1.3		AT4G33060	-1.2
AT5G26570	1.3		AT4G31920	-1.2
AT5G26040	1.3		AT4G28760	-1.2
AT5G22690	1.3		AT4G28400	-1.2
AT5G19780	1.3		AT4G28260	-1.2
AT5G19670	1.3		AT4G27100	-1.2
AT5G15070	1.3		AT4G26610	-1.2
AT5G13460	1.3		AT4G25620	-1.2
AT4G38370	1.3		AT4G24230	-1.2
AT4G32210	1.3		AT4G23840	-1.2
AT4G31650	1.3		AT4G23530	-1.2
AT4G30470	1.3		AT4G23040	-1.2
AT4G30440	1.3		AT4G22570	-1.2
AT4G30350	1.3		AT4G22540	-1.2
AT4G25500	1.3		AT4G22360	-1.2
AT4G23790	1.3		AT4G19500	-1.2
AT4G23440	1.3		AT4G18380	-1.2
AT4G21326	1.3		AT4G18160	-1.2
AT4G21215	1.3		AT4G16950	-1.2
AT4G20890	1.3		AT4G16890	-1.2
AT4G18910	1.3		AT4G08920	-1.2
AT4G18375	1.3		AT4G05330	-1.2
AT4G18197	1.3		AT4G01090	-1.2
AT4G15450	1.3		AT3G60190	-1.2
AT4G13340	1.3		AT3G59110	-1.2
AT4G05330	1.3		AT3G46820	-1.2
AT4G03820	1.3		AT3G45640	-1.2
AT4G01130	1.3		AT3G44400	-1.2
AT3G62720	1.3		AT3G29400	-1.2
AT3G62630	1.3		AT3G29350	-1.2
AT3G59080	1.3		AT3G29075	-1.2
AT3G58570	1.3		AT3G26890	-1.2
AT3G55450	1.3		AT3G23590	-1.2
AT3G55430	1.3		AT3G22750	-1.2
AT3G54000	1.3		AT3G18535	-1.2
AT3G53800	1.3		AT3G15530	-1.2
AT3G53460	1.3		AT3G15070	-1.2
AT3G52840	1.3		AT3G12150	-1.2
AT3G49360	1.3		AT3G10820	-1.2
AT3G49220	1.3		AT3G09980	-1.2
AT3G46640	1.3		AT3G07310	-1.2
AT3G28200	1.3		AT3G06470	-1.2
AT3G26490	1.3		AT3G06380	-1.2
AT3G25620	1.3		AT3G04910	-1.2
AT3G21100	1.3		AT3G02870	-1.2
AT3G18535	1.3		AT3G02130	-1.2
AT3G16620	1.3		AT2G45810	-1.2
AT3G14172	1.3		AT2G43760	-1.2
AT3G10720	1.3		AT2G42600	-1.2
AT3G07690	1.3		AT2G42190	-1.2
AT3G06770	1.3		AT2G40810	-1.2
AT3G05220	1.3		AT2G37240	-1.2
AT2G47440	1.3		AT2G32450	-1.2
AT2G43020	1.3		AT2G28930	-1.2
AT2G42580	1.3		AT2G28890	-1.2
AT2G39435	1.3		AT2G24830	-1.2
AT2G38120	1.3		AT2G20950	-1.2
AT2G35880	1.3		AT2G20050	-1.2
AT2G34840	1.3		AT2G18760	-1.2
AT2G34200	1.3		AT2G17265	-1.2
AT2G34090	1.3		AT2G16365	-1.2
AT2G32240	1.3		AT2G15230	-1.2
AT2G31360	1.3		AT2G03710	-1.2
AT2G30010	1.3		AT2G02730	-1.2
AT2G28900	1.3		AT2G02220	-1.2
AT2G27050	1.3		AT1G76900	-1.2
AT2G25730	1.3		AT1G76890	-1.2
AT2G22970	1.3		AT1G76360	-1.2
AT2G22125	1.3		AT1G74910	-1.2
AT2G21710	1.3		AT1G71190	-1.2
AT2G15970	1.3		AT1G70740	-1.2
AT2G12400	1.3		AT1G68190	-1.2
AT2G06510	1.3		AT1G66200	-1.2
AT2G04860	1.3		AT1G63880	-1.2
AT2G02480	1.3		AT1G63360	-1.2
AT1G79710	1.3		AT1G62630	-1.2
AT1G79460	1.3		AT1G60870	-1.2
AT1G78850	1.3		AT1G58100	-1.2
AT1G77680	1.3		AT1G53090	-1.2
AT1G68690	1.3		AT1G49840	-1.2
AT1G68340	1.3		AT1G35460	-1.2
AT1G67510	1.3		AT1G34260	-1.2
AT1G62914	1.3		AT1G32360	-1.2
AT1G61667	1.3		AT1G31335	-1.2
AT1G61100	1.3		AT1G27100	-1.2
AT1G56720	1.3		AT1G21580	-1.2
AT1G56140	1.3		AT1G14380	-1.2
AT1G54130	1.3		AT1G13195	-1.2
AT1G53440	1.3		AT1G13180	-1.2
AT1G52280	1.3		AT1G12780	-1.2
AT1G51610	1.3		AT1G12580	-1.2
AT1G44170	1.3		AT1G12440	-1.2
AT1G42470	1.3		AT1G11310	-1.2
AT1G33590	1.3		AT1G10470	-1.2
AT1G32090	1.3		AT1G09390	-1.2
AT1G30330	1.3		AT1G05320	-1.2
AT1G27630	1.3		AT5G67420	-1.3
AT1G27570	1.3		AT5G64770	-1.3
AT1G27170	1.3		AT5G63480	-1.3
AT1G27130	1.3		AT5G63190	-1.3
AT1G25320	1.3		AT5G62630	-1.3
AT1G24170	1.3		AT5G53550	-1.3
AT1G23030	1.3		AT5G52070	-1.3
AT1G22540	1.3		AT5G51550	-1.3
AT1G21730	1.3		AT5G50640	-1.3
AT1G20010	1.3		AT5G45650	-1.3
AT1G19770	1.3		AT5G44580	-1.3
AT1G19330	1.3		AT5G40890	-1.3
AT1G16860	1.3		AT5G36930	-1.3
AT1G10020	1.3		AT5G27920	-1.3
AT1G09250	1.3		AT5G20030	-1.3
AT1G07420	1.3		AT5G07820	-1.3
AT1G03770	1.3		AT5G05860	-1.3
AT5G66050	1.2		AT5G04720	-1.3
AT5G64860	1.2		AT5G02290	-1.3
AT5G64640	1.2		AT4G34950	-1.3
AT5G64410	1.2		AT4G31000	-1.3
AT5G63120	1.2		AT4G28270	-1.3
AT5G62350	1.2		AT4G19880	-1.3
AT5G60710	1.2		AT4G17080	-1.3
AT5G58520	1.2		AT4G16860	-1.3
AT5G57250	1.2		AT4G16857	-1.3
AT5G54380	1.2		AT4G14020	-1.3
AT5G54200	1.2		AT4G10920	-1.3
AT5G49960	1.2		AT4G08455	-1.3
AT5G48230	1.2		AT4G04570	-1.3
AT5G46760	1.2		AT4G00955	-1.3
AT5G45750	1.2		AT4G00490	-1.3
AT5G44340	1.2		AT3G60200	-1.3
AT5G43760	1.2		AT3G57330	-1.3
AT5G41580	1.2		AT3G55560	-1.3
AT5G40740	1.2		AT3G55470	-1.3
AT5G40550	1.2		AT3G53960	-1.3
AT5G28300	1.2		AT3G52430	-1.3
AT5G23870	1.2		AT3G50700	-1.3
AT5G23720	1.2		AT3G46600	-1.3
AT5G23575	1.2		AT3G45650	-1.3
AT5G19770	1.2		AT3G27350	-1.3
AT5G18525	1.2		AT3G15570	-1.3
AT5G17910	1.2		AT3G15510	-1.3
AT5G14790	1.2		AT3G13730	-1.3
AT5G14270	1.2		AT3G06080	-1.3
AT5G14140	1.2		AT3G03855	-1.3
AT5G12260	1.2		AT2G45850	-1.3
AT5G12250	1.2		AT2G45660	-1.3
AT5G11580	1.2		AT2G41430	-1.3
AT5G11000	1.2		AT2G31110	-1.3
AT5G07920	1.2		AT2G26970	-1.3
AT5G07590	1.2		AT2G18670	-1.3
AT5G06700	1.2		AT2G18300	-1.3
AT5G05170	1.2		AT2G06005	-1.3
AT5G04020	1.2		AT2G02360	-1.3
AT5G02860	1.2		AT2G01930	-1.3
AT4G39990	1.2		AT2G01860	-1.3
AT4G33490	1.2		AT1G78830	-1.3
AT4G32410	1.2		AT1G77850	-1.3
AT4G31550	1.2		AT1G76110	-1.3
AT4G30210	1.2		AT1G71970	-1.3
AT4G29440	1.2		AT1G71040	-1.3
AT4G27620	1.2		AT1G70520	-1.3
AT4G26750	1.2		AT1G69850	-1.3
AT4G25970	1.2		AT1G69840	-1.3
AT4G24230	1.2		AT1G69760	-1.3
AT4G23040	1.2		AT1G69530	-1.3
AT4G21960	1.2		AT1G69040	-1.3
AT4G18700	1.2		AT1G66140	-1.3
AT4G18600	1.2		AT1G49500	-1.3
AT4G18520	1.2		AT1G34010	-1.3
AT4G18070	1.2		AT1G29050	-1.3
AT4G17950	1.2		AT1G27770	-1.3
AT4G17140	1.2		AT1G27290	-1.3
AT4G16900	1.2		AT1G25560	-1.3
AT4G15130	1.2		AT1G18620	-1.3
AT4G12460	1.2		AT1G17970	-1.3
AT4G04910	1.2		AT1G13100	-1.3
AT3G61580	1.2		AT1G04280	-1.3
AT3G58975	1.2		AT1G03020	-1.3
AT3G53990	1.2		AT5G67520	-1.4
AT3G52890	1.2		AT5G66490	-1.4
AT3G52500	1.2		AT5G65660	-1.4
AT3G51150	1.2		AT5G60800	-1.4
AT3G50700	1.2		AT5G59430	-1.4
AT3G48820	1.2		AT5G59080	-1.4
AT3G46970	1.2		AT5G58650	-1.4
AT3G45850	1.2		AT5G57320	-1.4
AT3G33530	1.2		AT5G47640	-1.4
AT3G33520	1.2		AT5G47370	-1.4
AT3G28180	1.2		AT5G46710	-1.4
AT3G26980	1.2		AT5G46500	-1.4
AT3G24800	1.2		AT5G45110	-1.4
AT3G23820	1.2		AT5G25210	-1.4
AT3G20350	1.2		AT5G24940	-1.4
AT3G19400	1.2		AT5G24470	-1.4
AT3G14310	1.2		AT5G23510	-1.4
AT3G07080	1.2		AT5G03470	-1.4
AT3G06590	1.2		AT4G38850	-1.4
AT3G05675	1.2		AT4G34750	-1.4
AT3G05490	1.2		AT4G27280	-1.4
AT3G02630	1.2		AT4G26150	-1.4
AT3G01780	1.2		AT4G25835	-1.4
AT3G01310	1.2		AT4G24240	-1.4
AT2G46240	1.2		AT4G24050	-1.4
AT2G44490	1.2		AT4G18210	-1.4
AT2G41080	1.2		AT4G18197	-1.4
AT2G40940	1.2		AT4G14560	-1.4
AT2G39890	1.2		AT4G12720	-1.4
AT2G39480	1.2		AT4G01250	-1.4
AT2G39360	1.2		AT3G62500	-1.4
AT2G39130	1.2		AT3G62460	-1.4
AT2G35650	1.2		AT3G62455	-1.4
AT2G35100	1.2		AT3G49790	-1.4
AT2G32930	1.2		AT3G47510	-1.4
AT2G29980	1.2		AT3G47160	-1.4
AT2G29580	1.2		AT3G28650	-1.4
AT2G28930	1.2		AT3G23030	-1.4
AT2G28840	1.2		AT3G19030	-1.4
AT2G28550	1.2		AT3G13062	-1.4
AT2G28360	1.2		AT3G10150	-1.4
AT2G26200	1.2		AT3G07520	-1.4
AT2G25950	1.2		AT3G06070	-1.4
AT2G25930	1.2		AT3G03850	-1.4
AT2G25490	1.2		AT2G44290	-1.4
AT2G22475	1.2		AT2G38180	-1.4
AT2G22270	1.2		AT2G38170	-1.4
AT2G22190	1.2		AT2G37950	-1.4
AT2G20960	1.2		AT2G35170	-1.4
AT2G18090	1.2		AT2G34510	-1.4
AT2G17525	1.2		AT2G31751	-1.4
AT2G13100	1.2		AT2G26710	-1.4
AT2G02400	1.2		AT2G25900	-1.4
AT2G01910	1.2		AT2G22800	-1.4
AT2G01170	1.2		AT2G18650	-1.4
AT1G78100	1.2		AT2G13420	-1.4
AT1G77740	1.2		AT2G07715	-1.4
AT1G76890	1.2		AT2G04170	-1.4
AT1G75080	1.2		AT2G03590	-1.4
AT1G72790	1.2		AT2G03530	-1.4
AT1G72470	1.2		AT1G75960	-1.4
AT1G71790	1.2		AT1G70530	-1.4
AT1G70750	1.2		AT1G68520	-1.4
AT1G68060	1.2		AT1G56540	-1.4
AT1G67690	1.2		AT1G55850	-1.4
AT1G67660	1.2		AT1G54217	-1.4
AT1G67300	1.2		AT1G35280	-1.4
AT1G64190	1.2		AT1G34760	-1.4
AT1G63830	1.2		AT1G33770	-1.4
AT1G63690	1.2		AT1G25550	-1.4
AT1G63490	1.2		AT1G24530	-1.4
AT1G54830	1.2		AT1G23730	-1.4
AT1G54090	1.2		AT1G21830	-1.4
AT1G53650	1.2		AT1G21130	-1.4
AT1G53050	1.2		AT1G20030	-1.4
AT1G51390	1.2		AT1G16170	-1.4
AT1G50630	1.2		AT1G12420	-1.4
AT1G50460	1.2		AT1G09575	-1.4
AT1G30360	1.2		AT1G08930	-1.4
AT1G23970	1.2		AT1G02770	-1.4
AT1G21980	1.2		ATMG00090	-1.5
AT1G20970	1.2		ATCG01020	-1.5
AT1G17620	1.2		ATCG00430	-1.5
AT1G14530	1.2		AT5G61590	-1.5
AT1G13170	1.2		AT5G54720	-1.5
AT1G12750	1.2		AT5G52100	-1.5
AT1G12450	1.2		AT5G49360	-1.5
AT1G11630	1.2		AT5G40720	-1.5
AT1G09570	1.2		AT5G37670	-1.5
AT1G05850	1.2		AT5G37600	-1.5
AT1G04430	1.2		AT5G25240	-1.5
AT1G03750	1.2		AT5G23020	-1.5
AT5G67570	1.1		AT4G35750	-1.5
AT5G66200	1.1		AT4G27740	-1.5
AT5G60920	1.1		AT4G25780	-1.5
AT5G58560	1.1		AT4G23870	-1.5
AT5G54090	1.1		AT4G16940	-1.5
AT5G52410	1.1		AT4G15690	-1.5
AT5G42360	1.1		AT4G15680	-1.5
AT5G23390	1.1		AT3G62690	-1.5
AT5G19460	1.1		AT3G55646	-1.5
AT5G18580	1.1		AT3G48090	-1.5
AT5G16990	1.1		AT3G28910	-1.5
AT5G12430	1.1		AT3G21460	-1.5
AT5G10060	1.1		AT3G18880	-1.5
AT5G06830	1.1		AT3G13750	-1.5
AT5G04740	1.1		AT3G13100	-1.5
AT5G01950	1.1		AT3G11080	-1.5
AT4G32820	1.1		AT3G03840	-1.5
AT4G28540	1.1		AT2G40520	-1.5
AT4G20400	1.1		AT2G37460	-1.5
AT4G19900	1.1		AT2G31880	-1.5
AT4G15475	1.1		AT2G30790	-1.5
AT4G10840	1.1		AT2G26980	-1.5
AT4G02350	1.1		AT2G24240	-1.5
AT3G50590	1.1		AT2G18700	-1.5
AT3G24550	1.1		AT2G17710	-1.5
AT3G22990	1.1		AT2G16660	-1.5
AT3G17850	1.1		AT2G15890	-1.5
AT3G14980	1.1		AT2G04795	-1.5
AT3G14410	1.1		AT2G04110	-1.5
AT3G12980	1.1		AT1G80440	-1.5
AT3G11540	1.1		AT1G70290	-1.5
AT3G10330	1.1		AT1G67970	-1.5
AT3G06410	1.1		AT1G67910	-1.5
AT3G02350	1.1		AT1G63350	-1.5
AT3G01150	1.1		AT1G58300	-1.5
AT2G48060	1.1		AT1G53160	-1.5
AT2G47850	1.1		AT1G23870	-1.5
AT2G41740	1.1		AT1G20350	-1.5
AT2G27860	1.1		AT1G20160	-1.5
AT2G26890	1.1		AT1G19050	-1.5
AT2G22400	1.1		AT1G13260	-1.5
AT2G04865	1.1		AT1G11260	-1.5
AT1G79500	1.1		AT5G65207	-1.6
AT1G78300	1.1		AT5G60910	-1.6
AT1G78240	1.1		AT5G56550	-1.6
AT1G76670	1.1		AT5G52750	-1.6
AT1G74380	1.1		AT5G43910	-1.6
AT1G71440	1.1		AT5G26170	-1.6
AT1G71410	1.1		AT5G25190	-1.6
AT1G68580	1.1		AT5G24215	-1.6
AT1G63500	1.1		AT5G22920	-1.6
AT1G61670	1.1		AT5G10380	-1.6
AT1G30450	1.1		AT5G03700	-1.6
AT1G24120	1.1		AT5G02200	-1.6
AT1G19430	1.1		AT4G34138	-1.6
AT1G18640	1.1		AT4G27450	-1.6
AT1G14910	1.1		AT4G24860	-1.6
AT1G01440	1.1		AT4G15700	-1.6
AT5G60170	-1.1		AT4G04900	-1.6
AT5G59770	-1.1		AT3G54830	-1.6
AT5G55160	-1.1		AT3G29670	-1.6
AT5G53800	-1.1		AT3G09020	-1.6
AT5G49940	-1.1		AT3G02410	-1.6
AT5G47890	-1.1		AT3G01290	-1.6
AT5G47180	-1.1		AT2G46730	-1.6
AT5G45420	-1.1		AT2G42530	-1.6
AT5G41210	-1.1		AT2G41100	-1.6
AT5G37850	-1.1		AT2G26190	-1.6
AT5G23330	-1.1		AT2G23100	-1.6
AT5G23040	-1.1		AT2G20670	-1.6
AT5G21326	-1.1		AT2G12460	-1.6
AT5G21090	-1.1		AT1G03106	-1.6
AT5G19310	-1.1		AT1G01340	-1.6
AT5G18800	-1.1		ATMG00690	-1.7
AT5G15910	-1.1		AT5G66640	-1.7
AT5G14030	-1.1		AT5G57785	-1.7
AT5G08440	-1.1		AT5G54710	-1.7
AT5G08190	-1.1		AT5G41761	-1.7
AT5G07370	-1.1		AT5G26920	-1.7
AT5G06340	-1.1		AT5G20400	-1.7
AT5G06130	-1.1		AT5G20250	-1.7
AT5G05610	-1.1		AT4G19420	-1.7
AT5G04410	-1.1		AT4G18250	-1.7
AT5G01410	-1.1		AT4G18205	-1.7
AT4G39240	-1.1		AT4G15670	-1.7
AT4G32420	-1.1		AT4G15660	-1.7
AT4G29220	-1.1		AT4G13820	-1.7
AT4G28610	-1.1		AT4G01390	-1.7
AT4G26310	-1.1		AT3G62950	-1.7
AT4G21105	-1.1		AT3G52400	-1.7
AT4G16360	-1.1		AT3G30120	-1.7
AT4G14240	-1.1		AT3G26210	-1.7
AT4G14030	-1.1		AT3G11010	-1.7
AT4G08310	-1.1		AT2G46400	-1.7
AT4G07990	-1.1		AT1G74710	-1.7
AT4G06599	-1.1		AT1G72960	-1.7
AT4G04040	-1.1		AT1G47370	-1.7
AT4G03260	-1.1		AT1G34180	-1.7
AT4G00895	-1.1		AT1G18570	-1.7
AT3G63400	-1.1		AT1G04600	-1.7
AT3G61440	-1.1		AT5G61600	-1.8
AT3G59910	-1.1		AT5G25250	-1.8
AT3G56800	-1.1		AT5G07322	-1.8
AT3G53400	-1.1		AT4G23160	-1.8
AT3G51880	-1.1		AT4G07995	-1.8
AT3G49850	-1.1		AT3G51330	-1.8
AT3G45240	-1.1		AT3G48390	-1.8
AT3G44110	-1.1		AT3G27970	-1.8
AT3G27090	-1.1		AT3G03830	-1.8
AT3G18035	-1.1		AT2G17040	-1.8
AT3G13460	-1.1		AT1G17147	-1.8
AT3G13040	-1.1		ATMG00670	-1.9
AT3G12950	-1.1		AT5G04770	-1.9
AT3G09980	-1.1		AT4G34071	-1.9
AT3G09970	-1.1		AT4G23810	-1.9
AT3G07980	-1.1		AT4G18253	-1.9
AT3G07270	-1.1		AT4G17490	-1.9
AT3G06050	-1.1		AT4G14365	-1.9
AT3G04590	-1.1		AT3G49930	-1.9
AT3G04500	-1.1		AT3G47480	-1.9
AT3G02050	-1.1		AT3G26612	-1.9
AT2G45520	-1.1		AT3G25510	-1.9
AT2G43970	-1.1		AT1G21110	-1.9
AT2G43090	-1.1		AT5G52760	-2
AT2G39960	-1.1		AT5G45340	-2
AT2G34730	-1.1		AT5G08240	-2
AT2G32950	-1.1		AT4G25110	-2
AT2G26280	-1.1		AT4G23150	-2
AT2G20820	-1.1		AT4G16870	-2
AT2G20280	-1.1		AT3G62550	-2
AT2G17340	-1.1		AT3G44350	-2
AT2G16500	-1.1		AT3G06355	-2
AT2G03890	-1.1		AT2G34960	-2
AT2G03390	-1.1		AT2G13410	-2
AT1G80790	-1.1		AT2G07042	-2
AT1G79050	-1.1		AT5G44585	-2.1
AT1G74230	-1.1		AT3G60415	-2.1
AT1G69460	-1.1		AT3G28945	-2.1
AT1G67480	-1.1		AT1G65480	-2.1
AT1G61780	-1.1		AT1G33720	-2.1
AT1G50660	-1.1		AT5G56870	-2.2
AT1G50320	-1.1		AT5G46871	-2.2
AT1G50300	-1.1		AT4G22050	-2.2
AT1G50170	-1.1		AT3G50770	-2.2
AT1G49710	-1.1		AT3G26320	-2.2
AT1G48620	-1.1		AT3G11165	-2.2
AT1G47970	-1.1		AT2G43050	-2.2
AT1G36990	-1.1		AT1G75040	-2.2
AT1G30590	-1.1		AT1G73805	-2.2
AT1G29260	-1.1		AT1G58225	-2.2
AT1G26160	-1.1		AT1G15580	-2.2
AT1G22750	-1.1		AT1G02620	-2.2
AT1G20050	-1.1		AT5G36910	-2.3
AT1G19860	-1.1		AT5G34871	-2.3
AT1G16020	-1.1		AT5G22570	-2.3
AT1G11650	-1.1		AT3G57260	-2.3
AT1G10740	-1.1		AT3G45330	-2.3
AT1G08700	-1.1		AT3G11000	-2.3
AT1G07700	-1.1		AT1G66960	-2.3
AT5G65830	-1.2		AT1G02610	-2.3
AT5G65480	-1.2		AT5G26690	-2.4
AT5G64400	-1.2		AT5G09290	-2.4
AT5G63670	-1.2		AT2G20142	-2.4
AT5G62610	-1.2		AT2G08735	-2.4
AT5G61640	-1.2		AT1G21326	-2.4
AT5G61410	-1.2		AT1G10340	-2.4
AT5G58760	-1.2		AT1G09080	-2.4
AT5G58590	-1.2		ATMG00640	-2.5
AT5G58005	-1.2		AT5G07200	-2.5
AT5G57345	-1.2		AT4G13890	-2.5
AT5G56850	-1.2		AT4G04510	-2.5
AT5G56790	-1.2		AT4G00700	-2.5
AT5G55760	-1.2		AT2G15555	-2.5
AT5G54980	-1.2		AT5G15800	-2.6
AT5G53540	-1.2		AT5G10760	-2.6
AT5G53400	-1.2		AT4G03450	-2.6
AT5G53280	-1.2		AT3G60920	-2.6
AT5G52960	-1.2		AT3G28580	-2.6
AT5G51960	-1.2		AT2G32680	-2.6
AT5G51110	-1.2		AT1G33960	-2.6
AT5G50460	-1.2		AT5G64810	-2.7
AT5G48590	-1.2		AT5G57220	-2.7
AT5G48340	-1.2		AT5G22380	-2.8
AT5G48030	-1.2		AT4G23200	-2.8
AT5G47660	-1.2		AT2G16140	-2.8
AT5G47620	-1.2		AT1G78410	-2.8
AT5G47520	-1.2		AT1G67980	-2.8
AT5G45430	-1.2		AT4G23310	-2.9
AT5G45100	-1.2		AT1G21240	-2.9
AT5G43500	-1.2		AT1G05880	-2.9
AT5G42750	-1.2		AT5G33432	-3
AT5G42000	-1.2		AT3G48360	-3.1
AT5G41790	-1.2		AT2G04495	-3.1
AT5G39990	-1.2		AT2G04450	-3.1
AT5G39080	-1.2		AT1G06963	-3.1
AT5G38720	-1.2		AT4G10500	-3.3
AT5G35320	-1.2		AT1G03850	-3.3
AT5G35080	-1.2		AT4G15330	-3.4
AT5G28840	-1.2		AT5G11920	-3.7
AT5G27710	-1.2		AT1G01680	-3.8
AT5G24165	-1.2		AT3G15536	-3.9
AT5G23760	-1.2		AT1G65483	-4
AT5G23730	-1.2		AT5G24200	-4.4
AT5G22290	-1.2		AT4G04500	-4.4
AT5G22280	-1.2		AT2G34660	-4.4
AT5G21222	-1.2		AT1G22120	-4.6
AT5G20180	-1.2		AT5G52730	-4.8
AT5G20070	-1.2		AT2G18660	-4.8
AT5G19590	-1.2		AT1G24260	-4.8
AT5G17400	-1.2		AT5G25260	-5.4
AT5G17310	-1.2		AT1G69140	-5.6
AT5G17230	-1.2		AT5G28715	-6
AT5G15210	-1.2		AT1G43997	-6.7
AT5G14880	-1.2		AT3G23085	-6.8
AT5G13090	-1.2		AT2G01520	-7.5
AT5G12840	-1.2		AT1G42705	-10.7
AT5G12480	-1.2		AT5G37175	-11.2
AT5G10950	-1.2		AT3G30739	-12
AT5G10290	-1.2		AT4G16215	-14.6
AT5G08430	-1.2		AT5G35575	-14.9
AT5G07340	-1.2		AT2G06002	-22.1
AT5G06265	-1.2		AT3G29736	-183.7
AT5G04930	-1.2		AT3G29739	-251
AT5G04440	-1.2		AT3G29734	-308.7
AT5G03990	-1.2
AT5G03905	-1.2
AT5G03560	-1.2
AT5G03430	-1.2
AT5G02840	-1.2
AT5G01260	-1.2
AT4G38840	-1.2
AT4G38710	-1.2
AT4G37330	-1.2
AT4G35270	-1.2
AT4G34350	-1.2
AT4G32600	-1.2
AT4G31390	-1.2
AT4G31310	-1.2
AT4G30890	-1.2
AT4G29960	-1.2
AT4G28760	-1.2
AT4G28080	-1.2
AT4G28060	-1.2
AT4G27700	-1.2
AT4G25700	-1.2
AT4G24920	-1.2
AT4G24810	-1.2
AT4G24760	-1.2
AT4G24330	-1.2
AT4G21350	-1.2
AT4G18160	-1.2
AT4G16857	-1.2
AT4G16660	-1.2
AT4G14540	-1.2
AT4G14145	-1.2
AT4G13615	-1.2
AT4G12680	-1.2
AT4G12340	-1.2
AT4G10430	-1.2
AT4G10330	-1.2
AT4G07390	-1.2
AT4G04770	-1.2
AT4G03935	-1.2
AT4G02920	-1.2
AT4G02220	-1.2
AT4G02130	-1.2
AT4G01280	-1.2
AT4G00490	-1.2
AT4G00150	-1.2
AT3G66654	-1.2
AT3G63240	-1.2
AT3G62190	-1.2
AT3G61220	-1.2
AT3G61200	-1.2
AT3G60910	-1.2
AT3G57070	-1.2
AT3G55530	-1.2
AT3G54960	-1.2
AT3G54900	-1.2
AT3G54220	-1.2
AT3G53920	-1.2
AT3G53540	-1.2
AT3G52280	-1.2
AT3G51980	-1.2
AT3G51420	-1.2
AT3G49100	-1.2
AT3G49000	-1.2
AT3G48690	-1.2
AT3G47490	-1.2
AT3G44820	-1.2
AT3G44450	-1.2
AT3G44100	-1.2
AT3G44020	-1.2
AT3G26650	-1.2
AT3G26310	-1.2
AT3G26085	-1.2
AT3G26000	-1.2
AT3G22750	-1.2
AT3G21750	-1.2
AT3G19000	-1.2
AT3G17330	-1.2
AT3G16220	-1.2
AT3G16100	-1.2
AT3G15810	-1.2
AT3G15790	-1.2
AT3G14920	-1.2
AT3G14750	-1.2
AT3G14205	-1.2
AT3G12050	-1.2
AT3G12040	-1.2
AT3G11670	-1.2
AT3G10760	-1.2
AT3G06330	-1.2
AT3G02830	-1.2
AT3G01660	-1.2
AT3G01390	-1.2
AT2G48020	-1.2
AT2G47470	-1.2
AT2G46420	-1.2
AT2G46340	-1.2
AT2G46320	-1.2
AT2G46080	-1.2
AT2G45950	-1.2
AT2G45070	-1.2
AT2G43500	-1.2
AT2G43280	-1.2
AT2G42975	-1.2
AT2G42690	-1.2
AT2G42190	-1.2
AT2G41140	-1.2
AT2G41120	-1.2
AT2G40880	-1.2
AT2G40020	-1.2
AT2G39940	-1.2
AT2G38740	-1.2
AT2G37240	-1.2
AT2G36930	-1.2
AT2G36835	-1.2
AT2G36000	-1.2
AT2G34630	-1.2
AT2G34310	-1.2
AT2G34050	-1.2
AT2G33530	-1.2
AT2G33255	-1.2
AT2G31670	-1.2
AT2G31400	-1.2
AT2G30620	-1.2
AT2G30100	-1.2
AT2G28430	-1.2
AT2G26970	-1.2
AT2G25670	-1.2
AT2G25110	-1.2
AT2G24580	-1.2
AT2G23420	-1.2
AT2G22360	-1.2
AT2G21210	-1.2
AT2G19740	-1.2
AT2G18560	-1.2
AT2G16070	-1.2
AT2G11890	-1.2
AT2G06010	-1.2
AT2G05620	-1.2
AT2G05310	-1.2
AT2G04630	-1.2
AT2G03750	-1.2
AT2G03640	-1.2
AT2G03620	-1.2
AT2G03270	-1.2
AT2G03070	-1.2
AT1G80780	-1.2
AT1G80650	-1.2
AT1G80550	-1.2
AT1G80500	-1.2
AT1G76940	-1.2
AT1G75180	-1.2
AT1G74340	-1.2
AT1G74280	-1.2
AT1G73660	-1.2
AT1G73490	-1.2
AT1G72750	-1.2
AT1G72020	-1.2
AT1G71840	-1.2
AT1G71040	-1.2
AT1G68670	-1.2
AT1G65070	-1.2
AT1G64970	-1.2
AT1G64860	-1.2
AT1G64750	-1.2
AT1G64530	-1.2
AT1G62630	-1.2
AT1G62422	-1.2
AT1G60870	-1.2
AT1G60550	-1.2
AT1G56340	-1.2
AT1G55805	-1.2
AT1G55530	-1.2
AT1G55310	-1.2
AT1G54380	-1.2
AT1G54290	-1.2
AT1G53090	-1.2
AT1G49780	-1.2
AT1G49400	-1.2
AT1G45230	-1.2
AT1G42550	-1.2
AT1G34780	-1.2
AT1G31480	-1.2
AT1G31020	-1.2
AT1G30410	-1.2
AT1G29530	-1.2
AT1G28510	-1.2
AT1G27350	-1.2
AT1G26560	-1.2
AT1G25520	-1.2
AT1G22140	-1.2
AT1G21190	-1.2
AT1G20380	-1.2
AT1G18335	-1.2
AT1G17050	-1.2
AT1G16880	-1.2
AT1G15160	-1.2
AT1G13195	-1.2
AT1G12340	-1.2
AT1G11905	-1.2
AT1G11780	-1.2
AT1G10650	-1.2
AT1G08570	-1.2
AT1G07960	-1.2
AT1G07220	-1.2
AT1G07030	-1.2
AT1G07010	-1.2
AT1G06510	-1.2
AT1G06240	-1.2
AT1G06040	-1.2
AT1G06010	-1.2
AT1G05170	-1.2
AT1G04640	-1.2
AT1G04530	-1.2
AT1G04350	-1.2
AT1G04130	-1.2
AT1G04010	-1.2
AT1G03430	-1.2
AT1G03150	-1.2
AT1G02330	-1.2
AT1G02090	-1.2
AT1G01160	-1.2
AT5G67420	-1.3
AT5G66820	-1.3
AT5G66540	-1.3
AT5G64940	-1.3
AT5G64170	-1.3
AT5G62130	-1.3
AT5G62030	-1.3
AT5G59400	-1.3
AT5G58110	-1.3
AT5G57340	-1.3
AT5G54860	-1.3
AT5G54130	-1.3
AT5G53420	-1.3
AT5G52780	-1.3
AT5G52420	-1.3
AT5G51010	-1.3
AT5G49440	-1.3
AT5G28540	-1.3
AT5G26180	-1.3
AT5G23920	-1.3
AT5G19850	-1.3
AT5G19480	-1.3
AT5G18040	-1.3
AT5G15860	-1.3
AT5G10740	-1.3
AT5G09590	-1.3
AT5G08050	-1.3
AT5G07670	-1.3
AT5G07240	-1.3
AT5G06980	-1.3
AT5G06790	-1.3
AT5G03230	-1.3
AT5G03160	-1.3
AT5G02500	-1.3
AT5G02230	-1.3
AT4G35750	-1.3
AT4G34680	-1.3
AT4G34620	-1.3
AT4G24190	-1.3
AT4G23885	-1.3
AT4G22200	-1.3
AT4G22190	-1.3
AT4G18210	-1.3
AT4G17720	-1.3
AT4G17250	-1.3
AT4G15550	-1.3
AT4G12390	-1.3
AT4G12300	-1.3
AT4G11360	-1.3
AT4G10920	-1.3
AT4G08390	-1.3
AT4G08230	-1.3
AT4G04692	-1.3
AT4G03420	-1.3
AT3G63445	-1.3
AT3G60690	-1.3
AT3G56170	-1.3
AT3G56080	-1.3
AT3G55960	-1.3
AT3G55630	-1.3
AT3G52740	-1.3
AT3G52340	-1.3
AT3G52060	-1.3
AT3G47580	-1.3
AT3G45900	-1.3
AT3G29240	-1.3
AT3G25890	-1.3
AT3G21670	-1.3
AT3G19450	-1.3
AT3G18750	-1.3
AT3G17890	-1.3
AT3G16910	-1.3
AT3G15850	-1.3
AT3G15354	-1.3
AT3G14200	-1.3
AT3G14020	-1.3
AT3G13810	-1.3
AT3G13100	-1.3
AT3G12300	-1.3
AT3G11900	-1.3
AT3G09720	-1.3
AT3G08730	-1.3
AT3G08505	-1.3
AT3G07770	-1.3
AT3G03990	-1.3
AT3G03770	-1.3
AT3G02190	-1.3
AT3G01060	-1.3
AT2G47490	-1.3
AT2G47370	-1.3
AT2G46660	-1.3
AT2G45920	-1.3
AT2G43060	-1.3
AT2G41310	-1.3
AT2G40400	-1.3
AT2G38230	-1.3
AT2G34720	-1.3
AT2G34450	-1.3
AT2G31410	-1.3
AT2G31380	-1.3
AT2G31070	-1.3
AT2G31060	-1.3
AT2G30520	-1.3
AT2G26500	-1.3
AT2G25140	-1.3
AT2G17240	-1.3
AT2G17120	-1.3
AT2G15910	-1.3
AT2G03010	-1.3
AT1G79110	-1.3
AT1G78510	-1.3
AT1G76405	-1.3
AT1G75810	-1.3
AT1G74300	-1.3
AT1G70580	-1.3
AT1G70250	-1.3
AT1G70000	-1.3
AT1G66840	-1.3
AT1G66240	-1.3
AT1G65190	-1.3
AT1G65040	-1.3
AT1G63780	-1.3
AT1G60000	-1.3
AT1G59700	-1.3
AT1G58290	-1.3
AT1G56440	-1.3
AT1G55850	-1.3
AT1G55210	-1.3
AT1G49010	-1.3
AT1G48960	-1.3
AT1G44000	-1.3
AT1G32520	-1.3
AT1G29050	-1.3
AT1G24330	-1.3
AT1G20490	-1.3
AT1G19700	-1.3
AT1G18850	-1.3
AT1G18750	-1.3
AT1G17360	-1.3
AT1G16320	-1.3
AT1G16090	-1.3
AT1G15165	-1.3
AT1G12420	-1.3
AT1G12020	-1.3
AT1G11790	-1.3
AT1G10470	-1.3
AT1G09230	-1.3
AT1G07640	-1.3
AT1G07350	-1.3
AT1G07180	-1.3
AT1G05690	-1.3
AT1G04280	-1.3
AT1G01490	-1.3
AT1G01140	-1.3
ATCG00530	-1.4
AT5G67260	-1.4
AT5G65400	-1.4
AT5G62140	-1.4
AT5G61790	-1.4
AT5G61010	-1.4
AT5G60900	-1.4
AT5G57180	-1.4
AT5G56030	-1.4
AT5G56010	-1.4
AT5G55620	-1.4
AT5G54840	-1.4
AT5G53030	-1.4
AT5G52070	-1.4
AT5G50640	-1.4
AT5G45800	-1.4
AT5G44580	-1.4
AT5G43630	-1.4
AT5G39660	-1.4
AT5G38890	-1.4
AT5G38430	-1.4
AT5G35450	-1.4
AT5G24735	-1.4
AT5G24210	-1.4
AT5G22060	-1.4
AT5G17170	-1.4
AT5G10930	-1.4
AT5G08760	-1.4
AT5G02830	-1.4
AT5G02502	-1.4
AT5G02100	-1.4
AT5G01610	-1.4
AT4G39780	-1.4
AT4G38960	-1.4
AT4G38700	-1.4
AT4G35090	-1.4
AT4G34630	-1.4
AT4G33560	-1.4
AT4G32480	-1.4
AT4G29905	-1.4
AT4G28100	-1.4
AT4G26850	-1.4
AT4G24972	-1.4
AT4G24050	-1.4
AT4G23890	-1.4
AT4G23240	-1.4
AT4G20480	-1.4
AT4G07090	-1.4
AT4G00050	-1.4
AT3G62650	-1.4
AT3G62600	-1.4
AT3G61970	-1.4
AT3G60160	-1.4
AT3G59010	-1.4
AT3G56290	-1.4
AT3G55950	-1.4
AT3G53830	-1.4
AT3G48830	-1.4
AT3G48280	-1.4
AT3G48090	-1.4
AT3G27350	-1.4
AT3G26510	-1.4
AT3G26290	-1.4
AT3G22420	-1.4
AT3G21950	-1.4
AT3G21870	-1.4
AT3G21560	-1.4
AT3G15770	-1.4
AT3G15510	-1.4
AT3G15353	-1.4
AT3G13310	-1.4
AT3G12320	-1.4
AT3G09085	-1.4
AT3G06125	-1.4
AT3G04310	-1.4
AT2G46830	-1.4
AT2G46735	-1.4
AT2G42485	-1.4
AT2G40520	-1.4
AT2G38180	-1.4
AT2G37630	-1.4
AT2G37100	-1.4
AT2G34620	-1.4
AT2G33735	-1.4
AT2G31751	-1.4
AT2G29120	-1.4
AT2G29090	-1.4
AT2G25900	-1.4
AT2G24960	-1.4
AT2G23430	-1.4
AT2G20490	-1.4
AT2G19780	-1.4
AT2G17710	-1.4
AT2G15690	-1.4
AT2G12190	-1.4
AT2G03730	-1.4
AT1G76955	-1.4
AT1G75100	-1.4
AT1G73770	-1.4
AT1G72940	-1.4
AT1G72890	-1.4
AT1G66590	-1.4
AT1G65845	-1.4
AT1G65490	-1.4
AT1G65250	-1.4
AT1G64900	-1.4
AT1G64490	-1.4
AT1G60950	-1.4
AT1G48745	-1.4
AT1G48330	-1.4
AT1G35280	-1.4
AT1G33560	-1.4
AT1G33110	-1.4
AT1G32900	-1.4
AT1G31820	-1.4
AT1G31335	-1.4
AT1G27330	-1.4
AT1G24575	-1.4
AT1G23730	-1.4
AT1G19400	-1.4
AT1G18330	-1.4
AT1G17100	-1.4
AT1G14200	-1.4
AT1G10960	-1.4
AT1G09210	-1.4
ATCG01020	-1.5
AT5G67390	-1.5
AT5G65140	-1.5
AT5G62020	-1.5
AT5G56860	-1.5
AT5G56550	-1.5
AT5G52750	-1.5
AT5G46230	-1.5
AT5G45380	-1.5
AT5G44582	-1.5
AT5G43910	-1.5
AT5G42440	-1.5
AT5G13180	-1.5
AT4G36990	-1.5
AT4G34930	-1.5
AT4G30230	-1.5
AT4G26950	-1.5
AT4G23570	-1.5
AT4G13900	-1.5
AT4G03600	-1.5
AT4G01700	-1.5
AT4G01500	-1.5
AT4G00955	-1.5
AT3G48460	-1.5
AT3G47430	-1.5
AT3G47420	-1.5
AT3G46900	-1.5
AT3G28930	-1.5
AT3G28540	-1.5
AT3G18773	-1.5
AT3G11090	-1.5
AT3G09600	-1.5
AT3G05690	-1.5
AT2G41505	-1.5
AT2G33060	-1.5
AT2G31110	-1.5
AT2G22800	-1.5
AT2G21320	-1.5
AT1G78290	-1.5
AT1G77660	-1.5
AT1G77510	-1.5
AT1G73870	-1.5
AT1G73440	-1.5
AT1G72930	-1.5
AT1G71030	-1.5
AT1G70690	-1.5
AT1G66880	-1.5
AT1G31580	-1.5
AT1G23390	-1.5
AT1G19050	-1.5
AT1G15790	-1.5
AT1G14360	-1.5
AT1G13080	-1.5
AT1G08450	-1.5
AT1G01060	-1.5
AT5G60800	-1.6
AT5G59780	-1.6
AT5G58770	-1.6
AT5G56100	-1.6
AT5G42760	-1.6
AT5G42020	-1.6
AT5G24215	-1.6
AT5G21940	-1.6
AT5G17600	-1.6
AT5G10946	-1.6
AT4G29110	-1.6
AT4G25780	-1.6
AT4G16840	-1.6
AT4G15248	-1.6
AT4G14490	-1.6
AT4G13810	-1.6
AT4G01270	-1.6
AT3G47380	-1.6
AT3G46130	-1.6
AT3G44790	-1.6
AT3G29035	-1.6
AT3G22460	-1.6
AT3G15650	-1.6
AT3G11110	-1.6
AT3G09020	-1.6
AT3G07520	-1.6
AT3G02380	-1.6
AT2G46600	-1.6
AT2G41410	-1.6
AT2G40300	-1.6
AT2G40200	-1.6
AT2G34660	-1.6
AT2G30540	-1.6
AT2G25510	-1.6
AT2G19310	-1.6
AT2G17040	-1.6
AT2G11270	-1.6
AT1G65486	-1.6
AT1G64500	-1.6
AT1G55910	-1.6
AT1G50180	-1.6
AT1G27940	-1.6
AT1G21050	-1.6
AT1G18710	-1.6
AT1G16730	-1.6
AT1G07620	-1.6
AT1G07187	-1.6
AT1G05310	-1.6
AT5G62920	-1.7
AT5G52640	-1.7
AT5G52570	-1.7
AT5G47610	-1.7
AT5G07322	-1.7
AT5G03285	-1.7
AT4G29520	-1.7
AT4G26150	-1.7
AT4G24700	-1.7
AT4G18253	-1.7
AT3G52360	-1.7
AT3G49160	-1.7
AT3G27970	-1.7
AT3G26135	-1.7
AT3G18320	-1.7
AT3G13790	-1.7
AT3G11080	-1.7
AT2G44290	-1.7
AT2G39705	-1.7
AT2G20142	-1.7
AT2G18120	-1.7
AT2G05380	-1.7
AT2G05040	-1.7
AT1G74710	-1.7
AT1G52000	-1.7
AT1G28670	-1.7
AT1G13650	-1.7
AT1G04980	-1.7
AT1G02820	-1.7
AT1G01340	-1.7
ATCG00670	-1.8
AT5G62770	-1.8
AT5G60610	-1.8
AT5G26920	-1.8
AT5G26170	-1.8
AT5G24530	-1.8
AT5G17300	-1.8
AT4G34550	-1.8
AT4G23230	-1.8
AT4G23140	-1.8
AT3G60961	-1.8
AT3G51330	-1.8
AT3G26440	-1.8
AT3G24500	-1.8
AT3G11165	-1.8
AT3G02040	-1.8
AT2G32830	-1.8
AT2G31865	-1.8
AT2G13410	-1.8
AT2G02810	-1.8
AT1G72240	-1.8
AT1G68800	-1.8
AT1G62975	-1.8
AT1G60590	-1.8
AT1G43675	-1.8
AT1G33720	-1.8
AT1G22120	-1.8
AT1G21550	-1.8
AT1G09932	-1.8
ATMG00660	-1.9
AT5G51720	-1.9
AT5G47920	-1.9
AT5G24420	-1.9
AT5G20400	-1.9
AT5G11590	-1.9
AT4G40090	-1.9
AT3G61280	-1.9
AT3G13277	-1.9
AT3G11010	-1.9
AT3G09440	-1.9
AT2G46730	-1.9
AT2G41250	-1.9
AT2G34960	-1.9
AT2G32140	-1.9
AT2G27420	-1.9
AT2G16490	-1.9
AT1G66540	-1.9
AT1G66173	-1.9
AT1G64780	-1.9
AT1G56150	-1.9
AT1G52800	-1.9
AT1G52342	-1.9
AT1G35710	-1.9
AT1G30900	-1.9
AT1G13470	-1.9
AT1G03580	-1.9
AT5G53110	-2
AT5G44578	-2
AT5G41763	-2
AT5G10380	-2
AT4G39030	-2
AT4G14390	-2
AT4G01080	-2
AT3G61198	-2
AT3G60415	-2
AT3G44350	-2
AT3G42806	-2
AT3G25882	-2
AT3G17609	-2
AT3G12830	-2
AT3G08970	-2
AT2G47130	-2
AT2G46400	-2
AT2G25090	-2
AT2G07140	-2
AT1G73325	-2
AT1G73120	-2
AT1G65500	-2
AT1G52040	-2
AT1G26200	-2
AT1G24147	-2
AT1G14880	-2
AT1G02340	-2
AT5G64510	-2.1
AT5G60950	-2.1
AT5G47850	-2.1
AT5G44570	-2.1
AT4G38560	-2.1
AT4G25110	-2.1
AT4G06115	-2.1
AT3G28945	-2.1
AT3G24460	-2.1
AT3G15356	-2.1
AT3G04720	-2.1
AT2G38210	-2.1
AT2G32490	-2.1
AT1G71890	-2.1
AT1G33055	-2.1
AT5G53200	-2.2
AT5G16080	-2.2
AT5G08240	-2.2
AT5G07100	-2.2
AT5G05060	-2.2
AT5G02490	-2.2
AT4G35180	-2.2
AT4G23150	-2.2
AT4G19370	-2.2
AT3G62460	-2.2
AT3G26320	-2.2
AT3G26210	-2.2
AT3G06840	-2.2
AT2G24165	-2.2
AT2G16140	-2.2
AT1G33960	-2.2
AT1G23850	-2.2
AT1G06160	-2.2
AT5G66740	-2.3
AT5G35575	-2.3
AT5G26690	-2.3
AT4G23160	-2.3
AT3G60540	-2.3
AT3G57460	-2.3
AT3G57240	-2.3
AT3G49570	-2.3
AT3G47480	-2.3
AT1G77380	-2.3
AT1G63580	-2.3
AT1G27990	-2.3
AT1G24145	-2.3
AT1G10340	-2.3
AT4G36430	-2.4
AT3G26470	-2.4
AT3G25510	-2.4
AT3G16530	-2.4
AT2G07677	-2.4
AT1G58225	-2.4
AT5G66690	-2.5
AT4G13575	-2.5
AT4G13410	-2.5
AT4G07507	-2.5
AT4G04293	-2.5
AT4G01420	-2.5
AT3G62455	-2.5
AT3G28220	-2.5
AT3G23085	-2.5
AT2G16367	-2.5
AT1G16420	-2.5
AT4G25070	-2.6
AT4G00700	-2.6
AT1G63570	-2.6
AT1G57630	-2.6
AT1G36680	-2.6
AT5G64190	-2.7
AT5G38900	-2.7
AT5G24200	-2.7
AT5G09290	-2.7
AT1G67105	-2.7
AT5G52760	-2.8
AT4G23215	-2.8
AT2G15020	-2.8
AT5G26220	-2.9
AT4G19970	-2.9
AT3G48630	-2.9
AT3G28580	-2.9
AT2G37830	-2.9
AT1G02930	-2.9
AT4G18430	-3
AT2G04495	-3
AT3G13950	-3.1
AT1G67810	-3.1
AT1G05880	-3.1
AT1G03850	-3.1
AT5G55420	-3.2
AT5G10760	-3.2
AT3G50770	-3.2
AT1G66960	-3.2
AT1G15125	-3.2
AT1G09080	-3.2
AT5G02780	-3.3
AT2G32680	-3.3
AT2G29460	-3.3
AT1G51920	-3.3
AT1G01680	-3.3
AT4G02520	-3.4
AT2G04450	-3.4
AT2G02930	-3.4
AT1G51890	-3.4
AT5G11920	-3.5
AT4G04540	-3.5
AT2G20620	-3.6
AT1G02920	-3.7
AT4G04500	-3.8
AT4G03450	-3.8
AT3G15536	-3.8
AT3G04717	-3.8
AT1G75040	-3.8
AT2G04070	-3.9
AT5G24660	-4
AT4G21840	-4
AT4G16260	-4
AT3G57260	-4
AT2G24850	-4
AT3G26830	-4.1
AT5G52730	-4.3
AT2G44240	-4.5
AT5G25260	-4.6
AT1G52810	-4.6
AT5G01900	-4.7
AT2G30770	-4.7
AT2G06002	-4.7
AT1G21240	-4.7
AT3G30739	-4.8
AT2G04460	-4.9
AT2G26020	-5.4
AT5G52720	-5.5
AT2G14610	-5.5
AT2G13810	-5.5
AT5G64810	-5.6
AT1G65483	-5.6
AT1G43997	-5.8
AT2G18660	-6.1
AT4G10500	-7.1
AT4G08680	-7.3
AT4G13890	-8.2
AT3G28510	-8.6
AT1G19250	-8.9
AT3G13610	-9.6
AT3G26612	-18.2
AT3G29736	-92
AT3G29739	-115.8
AT3G29734	-132.4

## Sheet: Tab_ S4_ shared DEGs Ws Ler
Table S4. 550 DEGs were shared in Ws/Ler F1 and 3 or more Hybrid Mimics, genes had differentially expressed similarly in the F1 and both small lines were excluded from further analysis.
	Fold Change (p < 0.05)
ID	Ws vs.Ler	WL_Hyb. vs.MPV	WLHM1 vs.MPV	WLHM2 vs.MPV	WLHM3 vs.MPV	WLHM4 vs.MPV	WLHM5 vs.MPV	WLHM6 vs.MPV	WLHM7 vs.MPV	WL_sml1 vs.MPV	WL_sml2 vs.MPV
AT5G37665	-19.6667	16.7333	-7.5	13.4	4.46667	-7.5	0	14.1333	3.03333	2.56667	0
AT3G06655	-5	12.0556	-3	11.7778	4.44444	-3	0	15.2222	0	0	0
AT4G21680	0	9.54762	0	0	22.1429	5.38095	0	0	5.66667	20.0476	0	NITRATE TRANSPORTER 1.8 (NRT1.8)
AT3G46680	0	6.33333	5	0	4.66667	0	0	0	3.33333	6.33333	0	UDP-Glycosyltransferase superfamily protein
AT3G27940	-12.3333	5.675	-6.66667	0	2.2	-6.66667	-6.66667	2.8	3.8	-6.66667	4.6	LOB domain-containing protein 26 (LBD26)	Fold Change bt.parents	-99.9	-49.9	-24.9	-9.9	-4.9	-2.4	-1.4	0	1.4	2.4	4.9	9.9	24.9	49.9	99.9
AT4G20210	3.66667	5.21429	12.7143	0	22.4286	0	7	0	14	0	3.57143	Terpenoid cyclases/Protein prenyltransferases superfamily protein	(Ws/Ler or Col/Ler)	-100	-50	-25	-10	-5	-2.5	-1.5	0	1.5	2.5	5	10	25	50	100
AT3G44042	-14.25	3.96667	9.36667	2.1	-5	-10	-6	-10	6.93333	-10	2.8
AT1G65310	0	3.94068	0	0	4.47458	3.88136	2.91525	0	4.01695	-3.93333	-19.6667	xyloglucan endotransglucosylase/hydrolase 17 (XTH17)
AT1G57850	-6.66667	3.86364	4.90909	-3.66667	-3.66667	-3.66667	4.81818	4.18182	2.63636	-3.66667	6.09091	Toll-Interleukin-Resistance (TIR) domain family protein	Fold Change vs.MPV	-99.9	-49.9	-24.9	-9.9	-4.9	-2.4	-1.4	0	1.4	2.4	4.9	9.9	24.9	49.9	99.9
AT3G15310	-10.5	3.63235	31.5	12.2353	41.6176	19.6765	41.7353	-3.77778	31.8529	-6.8	-11.3333	similar to unknown protein [Arabidopsis thaliana] (TAIR:AT5G32621.1)		-100	-50	-25	-10	-5	-2.5	-1.5	0	1.5	2.5	5	10	25	50	100
AT3G45960	0	3.36667	2.53333	3.93333	3.13333	0	0	4	3.86667	0	0	expansin-like A3 (EXLA3)
AT5G35025	0	3.33333	3	5.66667	0	0	19.6667	4.66667	3.66667	0	0
AT4G12520	5.75	3.14286	4.28571	0	4.5	-4.66667	0	0	16.5	-3.5	-4.66667	Bifunctional inhibitor/lipid-transfer protein/seed storage 2S albumin superfamily protein
AT1G04660	-3.875	2.89474	3.26316	13.7895	0	7.84211	0	3.78947	3.15789	-3.16667	-4.75	glycine-rich protein
AT1G49390	3.75	2.85	0	6.7	4.7	8.4	3.2	0	0	3	0	2-oxoglutarate (2OG) and Fe(II)-dependent oxygenase superfamily protein
AT3G27500	0	2.83333	2.33333	2.33333	0	0	2.66667	0	0	0	0	Cysteine/Histidine-rich C1 domain family protein
AT2G20700	0	2.71429	2.92857	3.78571	0	0	3.07143	0	2.92857	0	0	LORELEI-LIKE-GPI ANCHORED PROTEIN 2 (LLG2)
AT1G47840	-1.95833	2.42857	2.08571	0	2	2.74286	0	3.05714	4.2	3.08571	-2.91667	hexokinase 3 (HXK3)
AT5G56840	0	2.39091	0	2.53636	0	2.01818	3.2	0	2.45455	0	0	myb-like transcription factor family protein
AT1G52830	-1.88462	2.32667	3.92	3.04	0	0	2.88	2.41333	2.16	-7.5	-5.35714	indole-3-acetic acid 6 (IAA6)
AT5G22460	0	2.25926	0	2.2037	0	2.37037	0	0	4.03704	2.50926	-2.07692	alpha/beta-Hydrolases superfamily protein
AT3G42800	0	2.22414	3.37931	5.7931	2.44828	0	3.72414	3.03448	4.72414	0	-2.9	unknown protein
AT3G48260	-3	2.21429	0	3.21429	3.07143	-3.5	0	0	3.5	0	0	with no lysine (K) kinase 3 (WNK3)
AT2G38620	0	2.21429	0	3.71429	0	5.28571	4.14286	5.57143	0	-3.5	0	cyclin-dependent kinase B1
AT4G21650	9.56707	2.15686	0	-7.41026	5.1534	-10.2	2.73702	-4.98276	4.88927	-4.49223	-10.2	Subtilase family protein
AT3G46490	0	2.14671	2.77909	0	0	3.37099	2.53288	0	2.81956	-4.66929	-21.963	2-oxoglutarate (2OG) and Fe(II)-dependent oxygenase superfamily protein
AT2G12470	19.3333	2.12903	5.3871	4.29032	6.16129	4.03226	3.74194	-10.3333	6.51613	-5.16667	-10.3333
AT2G15060	47.3333	2.11806	0	5.5	5.36111	5.06944	2.47222	-12	4.41667	-10.2857	-12
AT1G10550	-2.88889	2.03571	2.17857	2.17857	0	0	0	2.48571	3.31429	-14	-11.6667	xyloglucan:xyloglucosyl transferase 33 (XTH33)
AT2G06850	0	2.0091	3.3095	3.38681	2.0902	1.91536	2.03714	1.55558	3.53487	-4.11007	-7.43985	xyloglucan endotransglucosylase/hydrolase 4 (XTH4)
AT1G23965	-2.78261	1.95349	2.18605	2.72093	2.25581	0	3.23256	0	2.4186	-2.38889	-7.16667	unknown protein
AT2G36570	0	1.94822	2.4142	3.02367	2.7071	3.09763	3.03254	3.69231	2.57101	0	0	Leucine-rich repeat protein kinase family protein
AT3G18530	-60	1.93407	2.57143	2.25275	2.81319	1.85714	2.43956	2.16484	2.59341	-22.75	-22.75	ARM repeat superfamily protein
AT1G75780	-3.15232	1.91534	2.31949	3.96805	2.08307	2.86581	2.6262	2.623	4.71565	0	-2.89815	tubulin beta-1 chain (TUB1)
AT5G66150	-2.58333	1.90476	3.28571	0	-2.33333	2.38095	5	3.52381	2.57143	1.90476	-3	Glycosyl hydrolase family 38 protein
AT5G46600	-2.52381	1.8964	3.89189	2.61261	1.99099	1.84685	0	0	3.17117	2.01802	0	Aluminium activated malate transporter family protein
AT1G70830	0	1.89116	0	2.38324	3.04477	0	0	0	1.90639	-2.0557	0	MLP-like protein 28 (MLP28)
AT4G32220	-7.83333	1.875	0	1.82692	-8.66667	3.28846	-17.3333	2.21154	-2.36364	0	3.25
AT3G18960	0	1.875	0	2.46429	0	2.39286	2	2.57143	2	0	0	AP2/B3-like transcriptional factor family protein
AT3G45970	0	1.871	2.39548	0	2.99812	0	0	0	2.33145	0	0	expansin-like A1 (EXLA1)
AT1G12080	0	1.86227	0	2.3094	0	0	0	2.08616	2.92037	0	0	Vacuolar calcium-binding protein-related
AT5G65390	0	1.8619	1.72381	5.06667	5.12381	2.17143	1.80952	1.90476	5.08571	-3.5	-2.69231	arabinogalactan protein 7 (AGP7)
AT1G18400	-2.35443	1.8602	1.98237	1.87154	0	0	1.73048	0	2.5466	0	-1.71121	BR enhanced expression 1 (BEE1)
AT3G45940	-23.8571	1.8314	-12.2857	2.76744	2.52326	-9.55556	0	2.27907	0	3.10465	0	Glycosyl hydrolases family 31 protein
AT5G14920	-1.74888	1.7455	2.9389	3.05183	1.94654	1.88325	2.12984	2.00109	3.63175	3.13475	0	Gibberellin-regulated family protein
AT3G12710	0	1.74274	0	2.29815	1.89446	0	2.05277	0	3.94459	0	-4.03191	DNA glycosylase superfamily protein
AT4G37240	0	1.73939	1.85455	0	1.77576	0	1.73333	1.6	2.07879	-2.26027	-6.34615	unknown protein
AT4G16910	41	1.73016	0	-21	4.47619	-21	3.11111	-21	2.25397	-21	0
AT4G24275	-1.89773	1.72266	0	2.86719	0	0	0	1.82812	2.09375	0	-7.52941	unknown protein
AT2G12440	4	1.71186	1.83051	1.84746	2.05085	4.42373	2.52542	0	0	1.83051	-3.93333
AT3G05800	0	1.70833	1.58333	1.58712	0	0	0	0	1.57197	3.3447	0	AtBS1(activation-tagged BRI1 suppressor 1)-interacting factor 1 (AIF1)
AT4G32460	0	1.70225	1.49157	1.65169	0	0	1.50562	0	2.14326	-1.98883	-2.48951	FUNCTIONS IN: molecular_function unknown
AT5G15580	0	1.67238	0	1.45039	0	0	1.43754	1.41328	1.65882	0	-2.56124	LONGIFOLIA1 (LNG1)
AT4G24010	-2.07229	1.64453	2.5	2.22656	2.78906	1.92969	2.78125	0	0	0	-2.03175	cellulose synthase like G1 (CSLG1)
AT2G45400	0	1.63924	2.8038	3.13924	0	2.70253	3.13924	2.10759	2.77848	-2.82143	-5.44828	BEN1
AT5G39550	-1.89073	1.63647	1.72248	2.23853	0	1.62156	2.08486	1.96789	0	-2.43575	-2.2132	VARIANT IN METHYLATION 3 (VIM3)
AT5G24580	0	1.62861	0	2.09538	1.71965	1.75723	2.02601	2.25723	3.71387	0	-3.49495	Heavy metal transport/detoxification superfamily protein
AT2G17230	-2.31908	1.62728	1.70145	1.71213	0	0	0	1.75739	1.49906	-3.48904	-2.37818	EXORDIUM like 5 (EXL5)
AT1G52190	0	1.62505	0	2.54331	1.72066	0	0	0	2.23341	0	0	Major facilitator superfamily protein
AT3G09160	-12.3636	1.62329	2.10959	2.26027	2.73973	2.36986	2.16438	0	2.49315	-10.4286	-6.63636	RNA-binding (RRM/RBD/RNP motifs) family protein
AT4G29610	-1.76623	1.60329	1.61033	2.10798	0	1.67136	0	1.66197	0	1.77465	-1.86842	Cytidine/deoxycytidylate deaminase family protein
AT1G61260	0	1.6	0	1.68732	0	1.48451	0	0	1.70423	0	0	Protein of unknown function (DUF761)
AT3G43960	-2.40449	1.59211	0	1.80263	0	2.09868	1.64474	0	1.85526	0	-2.11111	Cysteine proteinases superfamily protein
AT1G54450	-1.76364	1.58224	2.05921	0	0	0	1.93421	1.51316	1.73684	0	0	Calcium-binding EF-hand family protein
AT1G11000	0	1.56463	0	0	0	0	1.5034	1.68707	1.5034	0	-2.37097	MILDEW RESISTANCE LOCUS O 4 (MLO4)
AT2G34650	-2.61628	1.56129	1.76774	1.67742	0	0	1.74839	1.63871	2.2129	0	0	PINOID (PID)
AT2G36490	0	1.5432	0	1.47185	1.34011	1.4312	1.23925	0	1.80884	1.27991	0	demeter-like 1 (DML1)
AT3G16180	-1.83005	1.53927	1.84642	2.54974	1.82199	1.76614	1.80803	1.75916	2.98255	1.69808	0	Major facilitator superfamily protein
AT3G12610	-1.85102	1.51544	0	2.0488	1.38186	1.57127	1.56438	1.42018	2.22581	-1.38753	-2.49278	DNA-DAMAGE REPAIR/TOLERATION 100 (DRT100)
AT5G64330	0	1.51397	1.28448	1.64862	0	1.29897	1.51828	0	1.58862	0	-1.71091	NON-PHOTOTROPIC HYPOCOTYL 3 (NPH3)
AT4G29310	-1.5834	1.51031	0	1.33354	0	1.23954	0	1.27532	1.33111	-1.53395	-1.89323	Protein of unknown function (DUF1005)
AT3G22690	0	1.505	0	1.52	0	2	1.6	1.6	1.85	0	1.57	CONTAINS InterPro DOMAIN/s: Protein of unknown function DUF1685 (InterPro:IPR012881), Pentatricopeptide repeat (InterPro:IPR002885)
AT1G66350	-2.13731	1.50285	0	1.53568	-1.41263	0	0	1.27973	1.33587	0	0	RGA-like 1 (RGL1)
AT5G48900	-1.55503	1.50258	1.82842	1.94772	0	0	1.71281	1.57953	2.71281	-2.32933	-4.83274	Pectin lyase-like superfamily protein
AT5G51670	0	1.5	1.73462	1.61923	2.64231	1.66923	0	0	1.91154	0	-1.54762	Protein of unknown function (DUF668)
AT4G32000	0	1.5	1.61	1.98667	1.89667	0	1.77667	0	2.12	0	0	Protein kinase superfamily protein
AT2G24645	-2.13369	1.49829	1.83618	1.71672	0	1.81229	0	1.77474	1.69625	1.60751	0	Transcriptional factor B3 family protein
AT1G37150	-1.8	1.4898	1.63265	-7	-5.76471	-7.53846	0	2.54082	1.9898	0	-2.08511	holocarboxylase synthetase 2 (HCS2)
AT3G18850	0	1.48712	0	1.62232	0	1.7382	2.02146	1.65665	1.58369	-1.70073	-2.28431	lysophosphatidyl acyltransferase 5 (LPAT5)
AT3G07990	0	1.48178	1.65587	1.79352	0	1.59109	0	1.42915	1.31579	0	0	serine carboxypeptidase-like 27 (SCPL27)
AT1G20610	-6.10606	1.47222	1.84615	1.70513	0	1.87179	1.80342	2.07692	2.30342	-4.10526	-7.8	Cyclin B2
AT3G54810	-1.48077	1.46472	1.72375	1.45869	1.61188	1.4346	1.34251	1.68589	1.69191	0	0	BLUE MICROPYLAR END 3 (BME3)
AT4G03190	0	1.45691	0	1.4788	0	0	1.51163	0	1.8632	0	-1.92368	GRR1-like protein 1 (GRH1)
AT5G25460	0	1.45125	1.43233	1.65501	1.33045	0	1.63794	1.41721	1.94196	-1.90861	-3.69753	Protein of unknown function, DUF642
AT1G04040	-2.38113	1.44421	2.20386	2.51931	1.91524	2.30579	1.85408	1.97747	2.14056	-3.94915	-2.99678	HAD superfamily, subfamily IIIB acid phosphatase
AT5G48460	1.54289	1.44246	1.66587	0	1.83333	1.78651	0	0	1.29127	-1.97492	-1.94444	Actin binding Calponin homology (CH) domain-containing protein
AT5G48450	-1.65789	1.43709	0	0	0	1.53642	0	2.37086	1.82781	0	-2.06849	SKU5 similar 3 (sks3)
AT4G37682	-2.1	1.43548	0	1.93548	0	2.14516	1.77419	1.8871	0	0	1.58065	Protein of unknown function (DUF1399)
AT1G45130	0	1.43034	1.88338	1.98658	1.65738	1.71311	1.7162	1.6646	2.50155	0	-2.12035	beta-galactosidase 5 (BGAL5)
AT4G34900	-1.71307	1.42678	2.65707	2.75594	0	2.22653	2.63955	1.97747	2.57196	0	-2.11376	xanthine dehydrogenase 2 (XDH2)
AT1G26558	-3.17188	1.42537	2.67164	1.6791	3.30597	1.49254	3.90299	3.16418	3.52985	-4.06061	0
AT5G24280	3.12992	1.4181	-4.86111	0	1.93524	1.88952	0	2.08381	1.84571	3.5581	-1.76768	GAMMA-IRRADIATION AND MITOMYCIN C INDUCED 1 (GMI1)
AT2G38310	0	1.41735	0	1.59396	1.49108	1.81413	1.51646	2.11728	0	-4.25073	-2.58053	PYR1-like 4 (PYL4)
AT2G41820	-1.72468	1.41638	1.54472	2.03368	0	1.53891	1.94425	1.69803	2.05459	0	-1.53476	Leucine-rich repeat protein kinase family protein
AT3G07010	-1.37713	1.41371	1.29831	1.84979	0	1.39114	1.48565	1.45654	1.75823	0	-1.77263	Pectin lyase-like superfamily protein
AT3G29030	-1.77102	1.40376	0	1.70702	1.68394	0	1.38622	1.4292	1.67731	-2.11922	-3.43913	expansin A5 (EXPA5)
AT5G43270	-1.33238	1.40356	0	1.37101	0	0	1.40909	1.56634	1.41278	0	0	squamosa promoter binding protein-like 2 (SPL2)
AT3G12700	0	1.4004	1.76494	2.33865	0	2.44622	1.35857	1.63347	2.19522	1.3745	0	Eukaryotic aspartyl protease family protein
AT5G50890	-1.89426	1.39896	0	1.50417	1.45417	0	0	0	1.72083	0	-1.75824	alpha/beta-Hydrolases superfamily protein
AT4G37800	-1.68375	1.39614	0	2.00239	1.58977	1.58364	1.47307	0	1.56761	-5.35932	-7.73967	xyloglucan endotransglucosylase/hydrolase 7 (XTH7)
AT1G26945	0	1.3951	0	1.38112	0	0	1.49301	0	1.4021	-2.76329	-5.83673	KIDARI (KDR)
AT1G62380	0	1.38989	1.29503	1.44559	1.50844	0	1.52275	0	1.47068	-2.18107	-1.56506	ACC oxidase 2 (ACO2)
AT2G23130	-1.74592	1.38757	2.00357	2.39857	2.49137	1.97264	1.75848	2.12909	2.38905	-16.81	-25.8615	arabinogalactan protein 17 (AGP17)
AT4G24510	0	1.37951	2.76471	1.59962	0	1.96964	1.6148	1.52562	1.77989	0	-2.94413	ECERIFERUM 2 (CER2)
AT1G76160	-1.97164	1.37524	2.17262	1.85792	1.4655	2.02154	1.56531	1.80638	2.13908	-1.41256	-2.30195	SKU5 similar 5 (sks5)
AT1G01620	-3.63269	1.36928	1.47082	0	1.77024	1.41624	1.43322	1.51976	2.11003	-2.91874	0	plasma membrane intrinsic protein 1C (PIP1C)
AT2G22830	0	1.35728	1.66978	1.67164	1.34888	1.35821	1.98321	1.65299	1.4403	1.64552	0	squalene epoxidase 2 (SQE2)
AT1G06850	0	1.35165	1.70604	1.37088	0	0	0	0	1.36538	1.29945	0	basic leucine-zipper 52 (bZIP52)
AT1G01120	0	1.35161	1.6539	1.54081	1.52196	0	0	0	0	-1.62708	-1.71375	3-ketoacyl-CoA synthase 1 (KCS1)
AT2G22970	1.25493	1.34701	1.97108	2.39274	2.07666	1.9926	1.7458	1.45864	1.99462	0	0	serine carboxypeptidase-like 11 (SCPL11)
AT5G28290	1.49869	1.34526	1.68211	1.42526	1.39579	2.15789	1.48632	2.42316	1.40211	0	-1.39706	NIMA-related kinase 3 (NEK3)
AT3G62720	0	1.34161	1.3013	0	0	1.23697	-1.44471	0	1.29642	-2.05695	-2.18117	xylosyltransferase 1 (XT1)
AT4G23440	0	1.34066	1.30586	1.46703	0	1.38278	1.39011	1.41392	1.3022	-1.24091	-1.4918	Disease resistance protein (TIR-NBS class)
AT3G49220	-1.86058	1.33504	1.98859	1.94334	1.47399	1.46123	1.57977	1.51808	2.1609	0	0	Plant invertase/pectin methylesterase inhibitor superfamily
AT2G47440	-1.52469	1.33396	1.88795	1.6867	1.50923	1.6169	1.58404	1.86917	1.7493	-2.08687	-2.01323	Tetratricopeptide repeat (TPR)-like superfamily protein
AT1G53440	-1.3649	1.32206	0	1.41032	1.27936	1.27367	1.28114	0	1.42633	0	0	Leucine-rich repeat transmembrane protein kinase
AT2G30010	0	1.3201	0	1.77872	1.52449	2.1326	1.78378	1.6402	1.68581	-3.68847	-4.75502	TRICHOME BIREFRINGENCE-LIKE 45 (TBL45)
AT1G61667	-3.1875	1.31841	1.80597	1.52239	0	-1.39583	0	0	2.23881	0	2.08955	Protein of unknown function, DUF538
AT3G28200	0	1.31703	1.91667	1.31612	0	1.68388	1.42391	1.19837	1.71558	0	-1.62353	Peroxidase superfamily protein
AT4G38370	0	1.31268	0	1.44789	0	1.65634	1.58873	1.73803	0	0	0	Phosphoglycerate mutase family protein
AT4G01130	2.73381	1.31154	-1.34715	2.63077	1.58462	2.66923	2.14231	-1.56627	-1.41304	0	0	GDSL-like Lipase/Acylhydrolase superfamily protein
AT2G34090	0	1.30566	1.62162	1.58945	0	1.42857	0	0	0	1.31532	0	maternal effect embryo arrest 18 (MEE18)
AT4G23790	-1.55267	1.30486	1.6267	1.57919	1.44457	1.50113	1.38575	0	1.431	0	-1.30963	TRICHOME BIREFRINGENCE-LIKE 24 (TBL24)
AT1G20010	0	1.30378	1.42745	1.55433	1.25683	1.38381	1.31131	1.23382	1.39887	-1.20963	-1.37071	tubulin beta-5 chain (TUB5)
AT3G06770	-1.80605	1.3031	1.3884	1.83682	1.34659	1.47808	0	1.59676	1.70668	-1.62254	-2.68659	Pectin lyase-like superfamily protein
AT5G19780	-1.30498	1.30153	1.9559	1.89131	1.31113	1.98358	1.72652	1.8258	2.08323	1.23639	0	tubulin alpha-5 (TUA5)
AT2G38120	0	1.29723	1.27763	1.33805	0	1.27498	1.34807	0	1.51135	0	0	AUXIN RESISTANT 1 (AUX1)
AT1G10020	0	1.29707	1.39296	1.74663	1.65748	1.54076	1.52962	1.53842	1.62405	-2.47101	-1.80423	Protein of unknown function (DUF1005)
AT3G18535	-848.833	1.29521	0	1.38839	1.37936	0	0	0	1.35112	-509.8	-364.143	tubulin-tyrosine ligases
AT1G23030	-1.37243	1.2922	1.38728	1.65318	1.52832	1.38324	1.44624	1.43179	1.57572	-2.41283	-2.57824	ARM repeat superfamily protein
AT2G02480	0	1.29137	1.39613	1.45599	1.34155	1.47887	1.41549	1.26585	0	0	-1.34597	STICHEL (STI)
AT5G45280	0	1.28712	1.88402	0	2.57386	1.53457	-1.37364	0	0	-1.81924	-2.71766	Pectinacetylesterase family protein
AT5G61810	-1.26456	1.28472	1.86113	1.45114	1.26157	1.3806	1.2072	0	1.49008	1.56209	0	Mitochondrial substrate carrier family protein
AT4G32210	16.9697	1.28378	1.90878	-6.88372	2.91216	-9.86667	2.77365	-11.84	2.55743	3.11149	-10.5714	succinate dehydrogenase 3-2 (SDH3-2)
AT5G50390	0	1.28233	0	0	0	1.31466	0	1.46552	1.31466	0	0	Pentatricopeptide repeat (PPR-like) superfamily protein
AT3G21100	-1.63636	1.28214	1.27857	1.71429	1.34524	1.56429	1.34524	1.35952	1.50238	0	0	RNA-binding (RRM/RBD/RNP motifs) family protein
AT1G27570	-1.57895	1.27929	1.97003	1.85559	1.81199	1.91826	2.20436	2.85559	2.11444	0	-2.03889	phosphatidylinositol 3- and 4-kinase family protein
AT1G30330	-1.64304	1.2759	0	1.4962	0	0	0	1.33355	1.26819	0	0	auxin response factor 6 (ARF6)
AT3G53460	-1.43575	1.27484	0	1.57099	0	1.58785	1.51994	1.68524	0	1.54862	0	chloroplast RNA-binding protein 29 (CP29)
AT5G13460	0	1.27455	1.41815	1.45387	0	0	1.30357	0	1.33929	-1.3494	-3.08257	IQ-domain 11 (IQD11)
AT1G78850	-2.48007	1.27389	1.47532	1.52585	1.31571	0	-1.329	0	1.32139	0	-1.44564	D-mannose binding lectin protein with Apple-like carbohydrate-binding domain
AT1G27130	-1.61451	1.26832	1.4472	1.33292	1.23768	1.40207	1.55528	1.36812	1.42443	-2.12401	-2.54747	glutathione S-transferase tau 13 (GSTU13)
AT2G31360	-1.69622	1.26762	1.70232	1.57335	1.17823	1.38116	1.23192	1.25621	1.57321	0	-1.27695	16:0delta9 desaturase 2 (DS2)
AT1G16860	-1.35026	1.26446	1.51095	1.36609	0	1.39304	1.26783	1.20943	1.36777	0	-1.15424	Ubiquitin-specific protease family C19-related protein
AT2G42580	-1.41059	1.26348	1.34715	1.39639	1.25335	1.28576	0	1.4048	1.40262	-1.80687	-2.59208	tetratricopetide-repeat thioredoxin-like 3 (TTL3)
AT2G34840	72.8	1.26087	3.25	3.03261	2.94022	3.09783	3.28804	3.07609	-61.3333	-61.3333	2.32065	Coatomer epsilon subunit
AT3G52840	0	1.25919	1.32492	1.38397	0	0	0	0	1.34255	0	-1.48013	beta-galactosidase 2 (BGAL2)
AT2G22125	-1.4465	1.25803	1.4132	1.51644	1.3086	1.4137	1.30053	1.37958	1.53419	-1.19659	-1.40719	binding
AT1G52280	-1.59968	1.2553	1.4682	0	0	0	1.46571	0	1.29426	-1.49487	-1.5803	RAB GTPase homolog G3D (RABG3d)
AT2G35880	0	1.2545	1.29856	1.67761	0	1.28192	1.21942	1.32014	1.62725	0	0	TPX2 (targeting protein for Xklp2) protein family
AT1G56720	-1.38276	1.25434	1.62934	1.33398	0	0	0	1.39961	1.28958	-3.02041	-4.12749	Protein kinase superfamily protein
AT4G30440	-1.51966	1.25264	1.1773	1.18143	0	0	0	0	1.18571	0	0	UDP-D-glucuronate 4-epimerase 1 (GAE1)
AT5G62220	-2.12616	1.25244	1.31083	1.61529	0	1.59321	1.43142	1.54522	1.49045	-1.80737	-2.59934	glycosyltransferase 18 (GT18)
AT5G45560	0	1.25244	1.43275	1.18519	1.21832	1.19493	1.47563	1.33528	1.35088	1.16959	0	Pleckstrin homology (PH) domain-containing protein / lipid-binding START domain-containing protein
AT1G24170	-2.01535	1.25221	1.98235	1.90835	1.58724	1.77189	1.52138	1.90699	2.10726	-1.40688	-1.62942	LGT9
AT2G29980	-1.82151	1.24844	1.35189	1.62131	1.42459	1.46593	1.49605	1.60553	1.53261	-1.26518	-1.7531	fatty acid desaturase 3 (FAD3)
AT3G14310	-1.88924	1.24734	1.38478	1.3043	0	1.36405	0	-1.35218	1.36054	0	0	pectin methylesterase 3 (PME3)
AT5G14790	-1.51149	1.24581	1.58143	1.53881	1.47336	1.46575	1.414	1.43836	1.62557	0	-1.46	ARM repeat superfamily protein
AT5G54200	-1.27966	1.24405	1.34673	1.29613	0	0	1.29762	1.28423	1.34077	0	-1.44828	Transducin/WD40 repeat-like superfamily protein
AT4G21960	-1.47747	1.24271	1.40166	1.49559	1.51432	1.34262	1.46938	0	1.62145	0	0	PRXR1
AT1G17620	-1.42488	1.24032	1.5529	1.28	1.42774	0	0	0	1.42903	-1.67387	-1.97452	Late embryogenesis abundant (LEA) hydroxyproline-rich glycoprotein family
AT5G40740	-1.20472	1.23929	0	1.2369	0	0	1.18333	1.22024	1.16667	0	0	unknown protein
AT5G12250	-1.24804	1.23102	1.49072	1.63587	0	1.44308	1.40532	1.30754	1.75826	0	-1.40074	beta-6 tubulin (TUB6)
AT1G78100	-1.44124	1.22979	1.37557	1.35468	1.41281	0	1.26113	0	1.34968	0	0	F-box family protein
AT1G04430	0	1.22943	1.54037	1.80965	0	1.36704	0	1.20738	1.24994	-1.28293	-1.92312	S-adenosyl-L-methionine-dependent methyltransferases superfamily protein
AT2G39130	1.26153	1.22843	1.30435	1.35251	0	0	1.26756	0	0	0	-1.34201	Transmembrane amino acid transporter family protein
AT3G19400	0	1.22179	1.32208	1.20829	1.19961	1.22276	0	0	0	0	0	Cysteine proteinases superfamily protein
AT5G07590	0	1.21974	1.33333	1.34823	0	1.39665	1.29609	1.31471	1.31471	0	-1.3734	Transducin/WD40 repeat-like superfamily protein
AT1G68060	-1.24334	1.21795	1.41073	1.349	0	1.26686	1.15195	1.24549	1.21605	0	-1.35434	microtubule-associated proteins 70-1 (MAP70-1)
AT1G20970	-1.35176	1.21785	1.46161	1.25504	1.49712	0	0	0	1.20753	-1.43923	-1.66321	FUNCTIONS IN: molecular_function unknown
AT1G05850	-1.63913	1.21152	1.65313	1.78913	1.39832	1.5105	1.5091	1.34111	1.64225	-1.6338	-2.19088	POM-POM1 (POM1)
AT1G30360	0	1.20832	1.60191	1.25635	0	0	0	0	1.37487	1.40147	0	early-responsive to dehydration 4 (ERD4)
AT5G44340	-1.35054	1.20728	1.90793	1.89696	1.24876	1.60222	1.67626	1.6251	1.77952	0	0	tubulin beta chain 4 (TUB4)
AT3G52500	-1.35709	1.20448	1.69773	1.44049	1.30482	1.50274	1.19205	1.24667	1.48218	-1.34847	-1.28827	Eukaryotic aspartyl protease family protein
AT3G28180	-1.56724	1.19758	0	1.55364	1.3932	0	0	1.46453	1.35998	-2.39	-2.6241	Cellulose-synthase-like C4 (CSLC04)
AT1G71790	0	1.19624	0	1.45699	0	1.40143	1.34409	1.29211	0	0	-1.41985	Subunits of heterodimeric actin filament capping protein Capz superfamily
AT5G48230	1.34954	1.19432	1.21783	0	1.15801	1.52709	0	0	0	0	0	acetoacetyl-CoA thiolase 2 (ACAT2)
AT1G21980	-1.29515	1.19374	1.38409	0	0	0	1.30626	1.22589	0	0	0	phosphatidylinositol-4-phosphate 5-kinase 1 (PIP5K1)
AT1G50460	1.27402	1.19274	0	0	1.20776	1.23655	0	1.19149	0	-1.23398	-1.32724	hexokinase-like 1 (HKL1)
AT5G62350	-1.58068	1.19196	1.51953	1.50234	0	1.62579	0	1.24841	1.48327	1.31243	-1.34422	Plant invertase/pectin methylesterase inhibitor superfamily protein
AT5G28300	1.48235	1.19052	1.79397	0	1.35948	1.83879	1.6931	1.73103	1.71638	0	-1.88006	Duplicated homeodomain-like superfamily protein
AT2G26200	0	1.18385	1.18343	1.15131	0	1.16991	1.15892	0	1.1623	0	0	S-adenosyl-L-methionine-dependent methyltransferases superfamily protein
AT5G57250	0	1.17845	0	1.22931	1.21724	1.27931	0	0	0	0	0	Pentatricopeptide repeat (PPR) superfamily protein
AT2G46240	0	1.17341	1.32475	0	1.38113	1.22549	0	0	1.43137	1.43995	0	BCL-2-associated athanogene 6 (BAG6)
AT3G45850	0	1.17308	1.34542	1.40187	0	1.40374	1.26879	1.24075	1.40112	-1.23386	-1.47627	P-loop containing nucleoside triphosphate hydrolases superfamily protein
AT2G22475	0	1.17171	1.21711	0	0	0	1.17763	0	1.16053	0	0	GL2-EXPRESSION MODULATOR (GEM)
AT4G39990	0	1.16741	1.21926	1.26444	0	0	0	0	1.15852	-1.34328	-1.37755	RAB GTPase homolog A4B (RABA4B)
AT3G33520	1.50725	1.16543	1.16419	1.32756	1.2599	1.30281	1.37954	1.34488	1.28878	0	0	actin-related protein 6 (ARP6)
AT5G05170	-1.27334	1.16509	1.55019	1.49188	1.31488	1.39566	1.36296	1.275	1.49948	-1.19866	-1.34368	CONSTITUTIVE EXPRESSION OF VSP 1 (CEV1)
AT4G18070	-1.16752	1.16502	1.1867	1.33176	0	0	1.1485	1.26395	1.31502	0	0	unknown protein
AT3G23820	-1.56883	1.1641	0	1.28768	1.25103	1.18547	0	0	1.30871	0	0	UDP-D-glucuronate 4-epimerase 6 (GAE6)
AT5G19770	-1.49674	1.16147	1.49989	1.6837	0	1.56652	1.34043	1.47261	1.53359	-1.30682	-1.2887	tubulin alpha-3 (TUA3)
AT1G13170	0	1.16041	1.44929	1.24267	0	1.29602	1.27047	1.20586	1.29752	1.17431	0	OSBP(oxysterol binding protein)-related protein 1D (ORP1D)
AT4G16900	3.68807	1.16004	1.53325	-2.28614	1.68318	-2.4544	1.54107	-2.72469	1.6395	-1.51731	2.03977	Disease resistance protein (TIR-NBS-LRR class) family
AT2G01170	1.72727	1.15396	1.25931	1.26712	1.18624	0	1.22632	-1.249	0	1.50514	0	bidirectional amino acid transporter 1 (BAT1)
AT4G29440	0	1.15363	1.19053	0	1.17952	0	1.22137	0	1.23899	0	-1.20265	Regulator of Vps4 activity in the MVB pathway protein
AT4G32410	-1.23661	1.153	1.55639	1.42929	1.30248	1.33758	1.36584	1.18085	1.52076	0	-1.35353	cellulose synthase 1 (CESA1)
AT5G12260	0	1.15046	1.15805	1.15502	0	0	0	0	1.26444	0	0	BEST Arabidopsis thaliana protein match is: glycosyltransferase family protein 2 (TAIR:AT5G60700.1)
AT4G20400	-1.30927	1.14791	0	1.15152	-1.2331	1.22848	-1.14168	1.28427	0	1.5873	0	JUMONJI 14 (JMJ14)
AT5G60920	-1.26924	1.14711	1.57869	1.4002	1.24851	1.4117	1.30951	1.28796	1.44926	-1.3727	-1.56114	COBRA (COB)
AT1G76670	-1.27838	1.14528	1.34073	1.28435	1.14562	1.13896	1.14406	0	1.25927	-1.45982	-1.52145	Nucleotide-sugar transporter family protein
AT1G79500	-1.62814	1.14404	1.65328	1.5188	1.41938	1.51944	1.26131	1.297	1.49331	1.43403	0	AtkdsA1
AT3G12980	0	1.14377	1.19273	1.13558	1.18476	0	0	1.14665	1.20292	1.15773	0	histone acetyltransferase of the CBP family 5 (HAC5)
AT5G16990	1.38258	1.13778	1.34667	-1.16143	1.29859	1.14707	1.23515	1.28364	1.25778	1.42141	0	Zinc-binding dehydrogenase family protein
AT1G78300	-1.26669	1.13338	1.35954	1.48161	1.29639	1.48535	1.21842	1.23421	1.36068	-1.15359	-1.16806	general regulatory factor 2 (GRF2)
AT1G71440	-1.17073	1.13294	1.17595	1.20821	1.1828	0	1.14858	1.15836	0	0	-1.23105	PFIFFERLING (PFI)
AT1G18640	0	1.13182	1.35422	1.40509	1.19727	1.39516	1.31017	1.21526	1.34491	0	0	3-phosphoserine phosphatase (PSP)
AT1G68580	-1.55563	1.12742	0	1.15484	0	1.16935	-1.37067	1.20753	0	-1.27923	-1.3488	agenet domain-containing protein / bromo-adjacent homology (BAH) domain-containing protein
AT5G01950	0	1.12088	0	1.13755	1.13218	1.15364	0	1.27471	0	0	1.1682	Leucine-rich repeat protein kinase family protein
AT3G24550	-1.24094	1.1183	0	1.20221	1.21416	1.18415	0	1.29604	1.27797	-1.46667	-1.28636	proline extensin-like receptor kinase 1 (PERK1)
AT5G58560	1.21561	1.11433	1.1791	1.15164	1.11821	1.27701	1.11403	0	0	0	0	Phosphatidate cytidylyltransferase family protein
AT4G10840	0	1.11331	1.23302	1.23888	1.13271	1.16017	1.15431	1.16822	1.22515	-1.14289	-1.21915	Tetratricopeptide repeat (TPR)-like superfamily protein
AT1G30450	0	1.11095	1.2378	1.28774	1.3076	1.30079	1.25369	1.25596	1.28604	0	0	cation-chloride co-transporter 1 (CCC1)
AT1G74380	-1.43792	1.10935	1.52201	1.27235	1.20083	1.28129	1.13549	0	1.3033	0	0	xyloglucan xylosyltransferase 5 (XXT5)
AT2G27860	1.26384	1.1057	1.42536	1.28338	1.26229	1.27191	1.29091	1.23656	1.33194	1.1268	0	UDP-D-apiose/UDP-D-xylose synthase 1 (AXS1)
AT3G02350	-1.18804	1.09173	1.30311	1.19048	1.17888	1.23993	1.15293	0	1.17491	0	0	galacturonosyltransferase 9 (GAUT9)
AT1G11650	1.14956	-1.06703	-1.1689	-1.08128	-1.12682	0	0	0	0	1.15412	1.14787	RBP45B
AT4G08310	1.3767	-1.09981	-1.16919	-1.28498	-1.23223	-1.14522	-1.20347	-1.12346	-1.18713	-1.27037	0	FUNCTIONS IN: molecular_function unknown
AT4G14030	1.5781	-1.11345	-1.13444	-1.30819	-1.1236	-1.29066	0	-1.44957	0	-1.38972	0	selenium-binding protein 1 (SBP1)
AT5G21090	1.27273	-1.11914	0	-1.2635	0	-1.24224	0	-1.25614	0	0	1.16218	Leucine-rich repeat (LRR) family protein
AT5G49940	1.39975	-1.12103	-1.16572	-1.30097	-1.10951	0	-1.29834	-1.39056	-1.30863	0	0	NIFU-like protein 2 (NFU2)
AT3G51880	1.29792	-1.1238	-1.39203	-1.36627	-1.2729	-1.37582	-1.29325	-1.34817	-1.21352	0	0	high mobility group B1 (HMGB1)
AT1G67480	1.23304	-1.12392	0	-1.17121	-1.17338	0	0	0	-1.1629	1.18708	0	Galactose oxidase/kelch repeat superfamily protein
AT4G00895	1.2273	-1.12472	-1.1667	0	0	1.17241	0	-1.15849	-1.21434	0	1.23507	ATPase, F1 complex, OSCP/delta subunit protein
AT2G34730	0	-1.12895	-1.51858	-1.43478	-1.32	-1.30197	-1.25806	0	-1.31394	0	0	myosin heavy chain-related
AT2G03390	1.42902	-1.1319	-1.21539	-1.21982	-1.25088	-1.19772	-1.19398	-1.44184	-1.38623	0	0	uvrB/uvrC motif-containing protein
AT3G53400	0	-1.13297	0	-1.21818	0	0	-1.19449	-1.16614	0	2.04613	1.76798	BEST Arabidopsis thaliana protein match is: conserved peptide upstream open reading frame 47 (TAIR:AT5G03190.1)
AT2G16500	0	-1.1366	-1.34235	-1.19903	0	-1.16847	0	-1.21115	-1.19913	0	0	arginine decarboxylase 1 (ADC1)
AT2G17340	0	-1.14064	-1.17978	0	0	-1.23031	0	-1.28255	-1.19176	0	0	Uncharacterised conserved protein (UCP030210)
AT5G55160	0	-1.14244	-1.19879	-1.19155	-1.26249	-1.23534	-1.14203	0	-1.18574	-1.18441	0	small ubiquitin-like modifier 2 (SUMO2)
AT3G56800	0	-1.14341	0	-1.18767	-1.15938	-1.28439	-1.19456	0	0	0	0	calmodulin 3 (CAM3)
AT5G07370	0	-1.14342	0	0	0	0	-1.15258	-1.18702	-1.18214	1.42448	1.64149	inositol polyphosphate kinase 2 alpha (IPK2a)
AT1G49710	0	-1.14367	0	-1.25136	0	-1.21358	-1.15934	-1.156	0	0	0	fucosyltransferase 12 (FUT12)
AT3G02050	0	-1.14384	-1.30836	-1.17822	0	-1.28662	-1.25919	-1.31373	0	0	1.17688	K+ uptake transporter 3 (KUP3)
AT2G03890	1.28334	-1.14391	-1.20321	0	0	-1.25815	-1.19716	-1.31195	-1.26999	0	1.19802	phosphoinositide 4-kinase gamma 7 (PI4K GAMMA 7)
AT5G05610	0	-1.14431	-1.18254	0	0	0	0	-1.13282	-1.17376	0	0	alfin-like 1 (AL1)
AT1G36990	0	-1.14454	-1.20928	-1.15568	0	-1.20791	0	-1.13482	0	1.18522	1.14687	unknown protein
AT5G03430	1.17189	-1.15059	-1.39485	-1.27426	-1.20747	-1.17322	-1.18369	-1.32701	-1.29311	1.2719	1.36106	phosphoadenosine phosphosulfate (PAPS) reductase family protein
AT1G80550	0	-1.15144	-1.20385	-1.22745	-1.2023	-1.17965	-1.25033	-1.3244	-1.20385	0	0	Pentatricopeptide repeat (PPR) superfamily protein
AT2G39940	1.25881	-1.1523	-1.19364	-1.22063	0	-1.24396	0	-1.224	-1.19364	1.14324	1.1934	CORONATINE INSENSITIVE 1 (COI1)
AT5G12480	1.30888	-1.15325	-1.17925	-1.39974	-1.22725	-1.40883	-1.17989	-1.17989	-1.20544	0	0	calmodulin-domain protein kinase 7 (CPK7)
AT3G66654	1.18096	-1.15354	0	-1.2873	0	-1.245	-1.1543	0	0	0	0	Cyclophilin-like peptidyl-prolyl cis-trans isomerase family protein
AT2G41140	0	-1.1572	-1.22982	0	0	0	0	-1.17398	-1.13542	1.45466	1.49041	CDPK-related kinase 1 (CRK1)
AT1G76940	0	-1.1588	0	-1.26365	0	-1.29393	-1.17904	-1.19118	0	0	0	RNA-binding (RRM/RBD/RNP motifs) family protein
AT1G62630	-3.08864	-1.16038	1.21341	-2.18343	-2.04432	-2.38449	-1.28236	0	-1.29474	-1.73036	1.58469	Disease resistance protein (CC-NBS-LRR class) family
AT5G42000	0	-1.16123	0	-1.16431	-1.24105	-1.21587	0	0	0	0	0	ORMDL family protein
AT1G60870	1.29653	-1.1613	-1.50602	-1.32069	-1.36855	-1.53196	-1.48755	-1.51744	-1.35925	0	0	maternal effect embryo arrest 9 (MEE9)
AT3G61200	0	-1.1623	-1.19936	0	0	-1.3042	0	-1.26441	0	0	0	Thioesterase superfamily protein
AT5G63670	1.27004	-1.16657	-1.35598	-1.1755	-1.21559	-1.25141	-1.29024	-1.18457	-1.27703	-1.47852	0	SPT4 homolog 2 (SPT42)
AT3G55530	1.22807	-1.1689	-1.41212	-1.25269	-1.2199	-1.29926	-1.27555	-1.29926	-1.23717	0	0	SALT- AND DROUGHT-INDUCED RING FINGER1 (SDIR1)
AT5G48590	0	-1.16904	-1.20673	-1.23529	0	0	-1.16904	0	-1.33488	0	0	Protein of unknown function (DUF760)
AT1G11905	2.11301	-1.17175	-1.51452	-1.69374	-1.46	-1.86224	-1.69374	-1.77184	-1.7506	0	1.20685	B-cell receptor-associated protein 31-like
AT2G30100	1.30252	-1.17316	-1.54115	-1.38659	-1.28889	-1.27712	-1.30516	-1.43773	-1.4231	0	0	pentatricopeptide (PPR) repeat-containing protein
AT4G32600	1.19866	-1.17419	0	-1.17729	0	-1.18524	0	-1.28102	0	0	0	zinc finger (C3HC4-type RING finger) family protein
AT5G43500	-3.62645	-1.17828	-1.6689	1.27756	-2.79552	-2.21286	1.56413	1.7014	1.26553	1.80261	2.04108	actin-related protein 9 (ARP9)
AT5G24165	1.32656	-1.17875	-1.45233	0	-1.28181	-1.22403	-1.24651	-1.29645	-1.33014	0	0	unknown protein
AT4G07390	1.25902	-1.18014	-1.13281	-1.28582	0	-1.20237	-1.1502	0	0	0	0	Mannose-P-dolichol utilization defect 1 protein
AT4G37330	1.39859	-1.181	-1.48994	-1.39362	-1.33255	-1.24397	-1.28917	-1.41094	-1.36022	1.41867	0	cytochrome P450, family 81, subfamily D, polypeptide 4 (CYP81D4)
AT5G47620	1.13004	-1.1829	0	-1.16217	0	-1.12283	0	-1.18833	-1.13465	1.25783	1.31852	RNA-binding (RRM/RBD/RNP motifs) family protein
AT4G21350	1.2769	-1.18447	-1.28734	-1.3	0	-1.45772	-1.39367	-1.37674	-1.35094	0	0	plant U-box 8 (PUB8)
AT1G04640	1.38532	-1.18541	-1.28063	0	-1.30638	0	-1.26438	-1.33976	-1.36984	0	0	lipoyltransferase 2 (LIP2)
AT4G14145	1.57739	-1.1856	0	-1.31616	0	-1.40607	0	-1.2732	0	-1.30919	0	unknown protein
AT5G22290	1.6734	-1.18566	-1.50759	-1.8408	-1.72359	-1.985	-1.52692	-1.81555	-1.64503	-1.23548	0	NAC domain containing protein 89 (NAC089)
AT5G62610	1.38757	-1.18796	0	-1.24573	0	0	0	-1.19869	-1.24786	1.18425	1.36781	basic helix-loop-helix (bHLH) DNA-binding superfamily protein
AT3G26085	1.92468	-1.18917	0	-1.50415	-1.60754	-1.51992	0	-1.69261	-1.17188	1.19264	-1.18788	CAAX amino terminal protease family protein
AT5G54980	1.35616	-1.18928	-1.61502	-1.46383	-1.23741	-1.29081	-1.47957	-1.53571	-1.47323	0	-1.56364	Uncharacterised protein family (UPF0497)
AT5G56790	1.31121	-1.19259	0	-1.33083	0	1.29473	-1.53247	-1.19729	-1.48324	0	1.23729	Protein kinase superfamily protein
AT4G12680	0	-1.19322	-1.23135	0	0	-1.20927	-1.21654	0	-1.34385	0	-1.21289	unknown protein
AT1G42550	0	-1.19481	-1.41755	0	-1.25286	0	-1.22984	-1.28611	-1.23687	0	0	PLASTID MOVEMENT IMPAIRED1 (PMI1)
AT3G62190	1.49022	-1.19749	-1.38239	-1.31046	0	-1.46641	0	-1.32793	-1.28909	-1.27688	0	Chaperone DnaJ-domain superfamily protein
AT4G24810	1.27561	-1.19812	-1.21951	-1.35135	-1.26126	-1.21528	0	-1.28088	-1.36852	1.645	1.73	Protein kinase superfamily protein
AT3G19000	1.55056	-1.19849	-1.50951	-1.27244	0	0	0	-1.44627	-1.21966	1.31864	1.27582	2-oxoglutarate (2OG) and Fe(II)-dependent oxygenase superfamily protein
AT1G21190	0	-1.20089	-1.30508	0	-1.29257	-1.29775	-1.28435	-1.27927	-1.25155	0	0	Small nuclear ribonucleoprotein family protein
AT3G53920	1.37403	-1.20132	-1.25442	-1.33764	-1.28084	-1.20434	-1.28903	-1.4763	-1.2698	1.19003	0	RNApolymerase sigma-subunit C (SIGC)
AT5G04440	1.16718	-1.20288	-1.22088	-1.20857	-1.19316	-1.2702	0	-1.2487	-1.24667	0	0	Protein of unknown function (DUF1997)
AT2G40020	2.30984	-1.2029	-1.78367	-1.33298	-1.44264	-1.42286	-1.33727	-1.66667	-1.60853	0	0	Nucleolar histone methyltransferase-related protein
AT5G23760	1.36914	-1.20468	-1.33944	-1.40445	0	-1.39458	-1.25248	-1.36982	0	-1.41735	0	Copper transport protein family
AT3G48690	1.6076	-1.20556	-1.38348	-1.41986	0	-1.40961	-1.40144	-1.57689	-1.49956	0	0	CXE12
AT5G42750	0	-1.20842	-1.29279	-1.23352	0	-1.29085	0	-1.21955	-1.21782	1.23229	0	BRI1 kinase inhibitor 1 (BKI1)
AT1G13195	0	-1.20951	-1.50847	-1.62805	-1.21364	-1.75082	-1.70064	-1.51275	-1.37629	0	0	RING/U-box superfamily protein
AT5G10290	0	-1.21067	-1.17922	-1.28995	0	0	0	0	-1.34768	1.48914	1.82886	leucine-rich repeat transmembrane protein kinase family protein
AT4G31390	0	-1.2121	-1.24887	-1.30742	0	0	0	-1.33637	-1.21847	1.84521	1.68339	Protein kinase superfamily protein
AT1G64750	1.27476	-1.21255	-1.25213	0	-1.56105	-1.37963	-1.39978	-1.24277	-1.39274	-1.55812	0	deletion of SUV3 suppressor 1(I) (DSS1(I))
AT2G03070	-1.27524	-1.21282	-1.47582	-1.27493	-1.35143	-1.27151	-1.23017	0	-1.59797	0	0	mediator subunit 8 (MED8)
AT5G19590	1.2165	-1.21289	-1.35395	-1.36942	0	-1.54303	-1.29398	-1.50206	-1.23909	0	0	Protein of unknown function, DUF538
AT1G53090	0	-1.21538	-1.54659	-1.35926	0	-1.43636	-1.42394	-1.52392	-1.33536	0	0	SPA1-related 4 (SPA4)
AT3G51420	1.33251	-1.21556	-1.38385	0	0	0	0	-1.31543	-1.22993	1.4362	1.3623	strictosidine synthase-like 4 (SSL4)
AT5G17400	1.24083	-1.21732	-1.26895	0	-1.24205	0	-1.24425	0	0	0	0	endoplasmic reticulum-adenine nucleotide transporter 1 (ER-ANT1)
AT3G14205	1.3779	-1.2179	0	0	0	-1.16012	-1.15754	0	-1.17581	0	1.24185	Phosphoinositide phosphatase family protein
AT2G19740	-1.34431	-1.2198	0	-1.29461	-1.52376	0	-1.34561	0	-1.42794	0	0	Ribosomal protein L31e family protein
AT1G31020	0	-1.22088	-1.2562	0	-1.27019	-1.2809	-1.24251	0	-1.30286	0	0	thioredoxin O2 (TO2)
AT1G74280	1.48968	-1.22142	0	-1.62308	-1.32288	-1.47552	0	0	-1.44027	-1.37013	0	alpha/beta-Hydrolases superfamily protein
AT2G03620	1.4485	-1.22186	-1.33803	-1.57895	-1.25	-1.40741	-1.31336	-1.35392	-1.47668	0	0	magnesium transporter 3 (MGT3)
AT1G03430	1.37665	-1.22211	0	-1.32695	0	-1.54017	0	-1.32695	-1.3058	0	0	histidine-containing phosphotransfer factor 5 (AHP5)
AT5G61640	1.34184	-1.22348	-1.43956	-1.47428	-1.2952	-1.69501	-1.66727	-1.52833	-1.33479	0	0	peptidemethionine sulfoxide reductase 1 (PMSR1)
AT3G26310	1.85048	-1.22495	0	-1.27852	-1.25349	0	0	-1.4263	0	0	-1.6564	cytochrome P450, family 71, subfamily B, polypeptide 35 (CYP71B35)
AT1G54290	1.59231	-1.2289	-1.5937	-1.44365	-1.19905	-1.67273	-1.51271	-1.66447	-1.32461	1.66502	1.69862	Translation initiation factor SUI1 family protein
AT3G01660	1.27786	-1.23039	-1.53292	-1.62309	-1.64459	0	0	-1.59871	-1.81707	2.03087	2.08322	S-adenosyl-L-methionine-dependent methyltransferases superfamily protein
AT3G16220	1.78578	-1.2307	-1.50587	-1.7	0	-1.4398	-1.36725	-1.65416	-1.58184	-1.32988	0	Predicted eukaryotic LigT
AT1G10650	0	-1.23087	-1.76008	-1.26309	0	-1.3707	0	-1.28073	0	0	0	SBP (S-ribonuclease binding protein) family protein
AT4G16857	159.684	-1.2313	1.24009	-109.036	1.66033	-80.3421	1.28464	-74.4634	1.36259	-74.4634	1.60039	#N/A
AT1G25520	1.24818	-1.232	-1.91846	-1.54703	0	-1.53721	-1.40116	-1.52338	-1.47176	-1.42233	0	Uncharacterized protein family (UPF0016)
AT2G24580	1.68071	-1.23728	-2.16929	-1.45511	0	-1.31086	-1.3363	-1.24099	-1.40801	-1.41524	0	FAD-dependent oxidoreductase family protein
AT1G15160	-2.06215	-1.23744	-1.37563	-1.28436	0	-1.40415	0	0	0	0	1.26199	MATE efflux family protein
AT4G35270	0	-1.23804	-1.47224	-1.28623	0	-1.24956	-1.21769	-1.268	-1.2409	0	1.4041	Plant regulator RWP-RK family protein
AT4G18160	0	-1.2384	-1.49869	-1.47558	-1.49674	-1.55978	-1.5726	-1.5266	-1.52053	0	-1.37321	Ca2+ activated outward rectifying K+ channel 6 (KCO6)
AT3G21750	0	-1.23958	0	-1.38512	-1.24071	0	-1.37815	-1.39928	-1.28679	2.47607	2.67336	UDP-glucosyl transferase 71B1 (UGT71B1)
AT2G46320	1.42131	-1.23985	-1.31671	0	0	0	0	-1.20025	-1.22125	0	0	Mitochondrial substrate carrier family protein
AT1G62422	1.56444	-1.24353	-2.2988	-1.69706	-1.32644	-1.7538	-1.36407	-1.98282	-1.78086	0	0	unknown protein
AT3G12040	2.25313	-1.24615	-1.94012	-2.13158	-1.79501	-2.2268	-2.2116	-1.85673	-2.01869	0	1.31019	DNA-3-methyladenine glycosylase (MAG)
AT4G01280	0	-1.2466	-1.35634	-1.26047	0	-1.43304	-1.23303	-1.20075	-1.26047	-1.27045	0	Homeodomain-like superfamily protein
AT5G03905	0	-1.24697	0	0	0	-1.357	-1.26226	-1.31953	-1.27429	1.30344	1.31839	Iron-sulphur cluster biosynthesis family protein
AT4G00490	-1.60458	-1.247	-1.38584	0	0	0	0	-1.48242	-1.4279	1.41578	1.31684	beta-amylase 2 (BAM2)
AT4G03935	-1.36007	-1.24788	-1.34553	-1.24906	-1.40851	0	-1.2955	0	-1.50113	0	-1.66332
AT1G70250	1.3034	-1.25037	-1.78964	-1.7153	0	-1.73463	0	0	-1.47217	-1.52385	0	receptor serine/threonine kinase, putative
AT1G70580	1.39252	-1.25424	-1.5678	-1.48154	0	-1.35541	-1.34473	-1.61189	-1.58233	0	0	alanine-2-oxoglutarate aminotransferase 2 (AOAT2)
AT1G70000	0	-1.25667	-1.61848	-1.30095	0	0	-1.31599	0	0	0	1.40996	myb-like transcription factor family protein
AT4G17250	1.55867	-1.25862	-1.39313	-1.64786	0	-1.53361	0	0	0	0	0	unknown protein
AT3G63445	1.655	-1.26014	-1.36788	-1.69231	-1.57143	-1.49153	-1.45055	-1.62963	0	1.9697	1.95833
AT5G19480	1.44961	-1.2624	-1.21572	-1.19365	0	0	-1.24057	-1.21759	-1.19365	0	0	unknown protein
AT3G14020	5.33918	-1.26254	-3.00556	-3.46795	-2.12992	-3.03933	-2.0888	-1.3525	-1.90493	1.37338	1.4122	nuclear factor Y, subunit A6 (NF-YA6)
AT3G55630	2.09865	-1.2655	-1.22357	-1.55663	-1.71075	0	-1.33942	-1.72416	0	2.37247	3.25961	DHFS-FPGS homolog D (DFD)
AT1G10470	-1.39384	-1.26595	-1.57013	-1.62516	-1.73422	-1.36314	-2.06439	-1.47991	-1.79124	0	0	response regulator 4 (ARR4)
AT5G57340	2.00545	-1.27075	-1.33495	-1.32669	0	-1.51294	-1.63752	-1.75523	-1.40598	0	0	unknown protein
AT5G53420	1.95188	-1.27215	-1.47673	-2.06979	0	0	0	-1.73276	-1.82543	0	1.87341	CCT motif family protein
AT1G59700	4.03648	-1.27296	-3.89689	0	0	-1.45991	-2.23051	-3.95069	-1.37192	0	-2.01307	glutathione S-transferase TAU 16 (GSTU16)
AT3G13810	1.53942	-1.28076	-1.42157	-1.53788	0	0	-1.30128	-1.65579	0	1.46995	1.68374	indeterminate(ID)-domain 11 (IDD11)
AT4G18210	3.28616	-1.28195	-1.75773	-4.70345	0	-4.90647	-1.59719	-3.89714	-1.76227	-1.74872	0	purine permease 10 (PUP10)
AT4G34680	1.44652	-1.28242	-1.70686	-1.60444	-1.24913	-1.81407	-1.21141	-1.72315	-1.53617	0	0	GATA transcription factor 3 (GATA3)
AT1G09230	2.31441	-1.28245	0	-1.67649	-1.69442	-2.02928	-2.18738	-1.74371	-1.47572	0	0	RNA-binding (RRM/RBD/RNP motifs) family protein
AT1G66240	0	-1.28339	0	0	0	-1.49763	-1.40657	-1.50476	-1.42102	-1.3233	0	homolog of anti-oxidant 1 (ATX1)
AT4G15550	2.31218	-1.28762	-1.53169	-1.81502	1.45747	-1.70143	0	-2.46226	0	0	2.17931	indole-3-acetate beta-D-glucosyltransferase (IAGLU)
AT5G66820	0	-1.29011	-1.2337	0	0	-1.18473	-1.24559	0	0	1.30799	1.69845	unknown protein
AT5G15860	1.71171	-1.29022	-2.1992	-2.1258	-1.44377	-1.73585	-1.80786	-2.34561	-1.71251	-1.58621	0	prenylcysteine methylesterase (PCME)
AT3G52060	1.37071	-1.29099	-2.25303	-1.89991	-1.73445	-2.50056	-2.16448	-2.22383	-1.78155	0	0	Core-2/I-branching beta-1,6-N-acetylglucosaminyltransferase family protein
AT5G07670	0	-1.29161	-1.59182	-1.35567	-1.40593	-1.27372	-1.44202	-1.36298	-1.44202	0	0	RNI-like superfamily protein
AT4G10920	-2.22828	-1.29271	-2.20598	0	-2.26942	-1.28772	-2.31617	0	-2.39893	1.26234	-1.66408	KELP
AT1G16320	1.47281	-1.29295	-1.4029	-1.34863	0	-1.37487	-1.32876	-1.47991	-1.38653	1.31358	1.3587	Uncharacterized conserved protein (DUF2358)
AT1G12420	0	-1.29315	0	-1.92653	-1.56291	-1.54754	-1.81538	-1.34857	-1.35632	0	0	ACT domain repeat 8 (ACR8)
AT2G43060	2.09811	-1.29802	-2.68648	-1.85694	-1.75973	-2.82543	-2.31625	-2.56556	-2.46429	0	1.42792	ILI1 binding bHLH 1 (IBH1)
AT2G38230	1.24645	-1.30068	-1.67586	-1.40543	-1.23719	-1.41856	-1.45204	-1.61382	-1.39337	0	0	pyridoxine biosynthesis 1.1 (PDX1.1)
AT4G03420	0	-1.30627	0	-1.70068	0	-1.55131	-2.04531	-1.59236	-1.5528	0	-1.34911	Protein of unknown function (DUF789)
AT3G47580	2.34807	-1.30886	0	-2.80556	-1.56995	0	-1.37104	-2.48361	0	0	0	Leucine-rich repeat protein kinase family protein
AT1G74300	1.74061	-1.31158	0	-1.41549	0	-1.38621	0	-1.391	0	-1.608	0	alpha/beta-Hydrolases superfamily protein
AT3G13100	0	-1.31224	0	-1.72778	0	-2.43922	0	-1.34632	0	0	0	multidrug resistance-associated protein 7 (MRP7)
AT1G18750	1.73869	-1.31401	-1.6	-1.68944	0	-1.40933	0	-1.40933	-1.38071	0	0	AGAMOUS-like 65 (AGL65)
AT5G28540	-2.88127	-1.31611	1.38817	1.77893	-1.56081	-1.35856	2.0026	-1.36096	1.63088	-1.67797	1.7671	BIP1
AT3G29240	1.55425	-1.31615	-1.45988	-1.92999	-1.2638	-1.65532	-1.41615	-1.47082	-1.49113	-1.39848	0	Protein of unknown function (DUF179)
AT1G29050	2.61865	-1.31637	-3.09073	-2.04536	0	-2.6934	-3.08469	-4.30455	-2.70726	-1.56116	0	TRICHOME BIREFRINGENCE-LIKE 38 (TBL38)
AT5G10740	1.4792	-1.32817	0	-1.47527	0	0	-1.3167	-1.35039	-1.31418	0	1.35277	Protein phosphatase 2C family protein
AT2G41310	0	-1.32853	-1.70833	-1.58596	-1.51023	-1.44329	-1.57692	-1.34101	-1.7057	0	0	response regulator 3 (RR3)
AT1G20490	85.6429	-1.33114	-25.2917	-30.35	-37.9375	-40.4667	-33.7222	-20.931	-28.9048	1.99671	2.07249	AMP-dependent synthetase and ligase family protein
AT1G75810	1.77895	-1.33165	-2.03077	-1.48732	-1.26014	-1.83333	-1.26619	-1.61468	-1.73115	0	1.31629	unknown protein
AT1G04280	2.48216	-1.33208	-1.91093	-1.48428	0	-2.06114	-1.83896	-1.8755	-1.9749	0	0	P-loop containing nucleoside triphosphate hydrolases superfamily protein
AT4G12300	3.78191	-1.33223	0	-2.72543	0	-2.71758	0	-2.68152	0	-1.61842	2.07246	cytochrome P450, family 706, subfamily A, polypeptide 4 (CYP706A4)
AT1G01140	0	-1.33249	0	0	0	-1.44051	-1.50384	-1.38252	-1.31489	-1.46764	0	CBL-interacting protein kinase 9 (CIPK9)
AT3G03990	0	-1.33734	0	-1.57239	0	-1.50847	-1.50708	-1.43049	-1.40505	1.57983	1.84626	alpha/beta-Hydrolases superfamily protein
AT3G60690	1.53952	-1.33926	-1.61446	-1.77353	0	-1.86687	-1.67967	-1.85824	-1.47433	1.47595	1.85821	SAUR-like auxin-responsive protein family
AT4G35750	1.35607	-1.33982	-2.54779	-2.13937	-2.39575	-2.16176	-2.11069	-2.02037	-2.52573	0	0	SEC14 cytosolic factor family protein / phosphoglyceride transfer family protein
AT4G11360	2.09585	-1.34283	-2.33943	-2.01122	-2.12322	-2.30039	-2.52039	-2.57842	-2.02029	0	0	RING-H2 finger A1B (RHA1B)
AT1G16090	1.59933	-1.34495	0	-1.56275	0	-1.80374	-1.53175	-1.60166	-1.62869	1.51554	1.62176	wall associated kinase-like 7 (WAKL7)
AT1G55850	2.28004	-1.34756	-3.40909	-2.64734	-1.66939	-3.29637	-2.68561	-3.65772	-2.9186	0	1.62018	cellulose synthase like E1 (CSLE1)
AT2G40520	1.54481	-1.35028	-1.51586	-2.19266	-1.39223	-1.65207	-1.52229	-1.54526	-1.49531	-1.69905	0	Nucleotidyltransferase family protein
AT1G14200	3.02292	-1.35294	-1.77248	-1.71886	-1.54808	-1.84704	-2.0125	-1.77901	-1.62353	0	1.51035	RING/U-box superfamily protein
AT1G23730	3.13333	-1.35519	-2.01626	-1.92248	0	-2.03279	-1.984	-2.13793	-1.50303	1.82258	1.88306	beta carbonic anhydrase 3 (BCA3)
AT5G62140	2.25759	-1.35528	0	-1.29009	1.41921	-1.4787	-1.92391	-2.14027	-2.07018	-1.77889	0	unknown protein
AT5G54840	0	-1.36221	-1.44757	0	0	-2.22835	0	-1.39753	0	0	1.65724	SGP1
AT2G38180	1.56204	-1.36533	-1.46475	-1.56647	0	0	-1.53599	0	-3.04826	-2.96805	0	SGNH hydrolase-type esterase superfamily protein
AT5G24735	3.63435	-1.3699	-2.39695	-1.50548	0	-1.56108	0	-1.36183	-2.57076	1.697	-1.3297
AT3G15510	0	-1.37125	-2.72956	-2.27622	-1.36621	-2.12745	-2.12745	-1.97572	-2.02804	0	0	NAC domain containing protein 2 (NAC2)
AT1G72890	1.97464	-1.37229	0	-1.52788	0	-1.59302	0	0	-1.50549	-1.46786	0	Disease resistance protein (TIR-NBS class)
AT5G67260	2.22987	-1.3737	-1.85772	-1.47234	0	-1.38816	-2.01456	0	-2.31826	-2.74059	0	CYCLIN D3
AT5G02502	0	-1.3741	0	0	-1.43178	0	0	-1.46024	-1.47377	-1.56557	0	Oligosaccaryltransferase
AT1G65250	1.45066	-1.37862	-1.2568	-1.48571	-1.29393	-1.28992	0	-1.30203	0	1.62861	1.76202	Protein kinase superfamily protein
AT1G31820	1.6681	-1.38004	-1.61077	-2.29161	-1.4236	-2.90841	-1.44475	-2.01034	0	0	0	Amino acid permease family protein
AT3G60160	-4.18315	-1.38221	-1.78086	0	0	-1.92643	0	0	-1.61785	0	1.60113	multidrug resistance-associated protein 9 (MRP9)
AT2G17710	2.41374	-1.38611	-3.13196	-2.33698	-2.08187	-3.60811	-2.21118	-3.39048	-1.93128	-1.61818	1.48783	unknown protein
AT5G35450	3.93548	-1.38739	0	-2.40625	0	1.50649	-2.2	-2.75	-1.75	-1.48077	0	Disease resistance protein (CC-NBS-LRR class) family
AT5G53030	0	-1.39181	-1.78947	-1.4875	0	-1.4875	-1.61905	-1.68794	-1.80303	0	1.44538	unknown protein
AT5G24210	0	-1.4031	0	-1.93461	0	-2.25508	-2.06932	-2.16347	-2.61161	-2.15856	0	alpha/beta-Hydrolases superfamily protein
AT3G26510	3.7561	-1.40336	-2.21667	-2.89703	-2.08405	-3.07353	-1.87805	-3.3555	-1.93263	0	-2.2931	Octicosapeptide/Phox/Bem1p family protein
AT3G62650	2.47199	-1.40427	-1.68363	-1.77391	-1.70296	-1.99511	-1.88308	-2.21739	-1.70711	0	0	unknown protein
AT3G04310	1.39746	-1.40695	-1.35322	-1.26281	0	-1.27416	0	-1.22198	-1.22727	1.21517	1.19929	unknown protein
AT1G72940	1.51884	-1.40996	-1.41811	-1.6614	0	-1.40458	-1.75238	-1.38346	-1.85859	0	0	Toll-Interleukin-Resistance (TIR) domain-containing protein
AT4G26850	1.51807	-1.41807	-1.40959	-1.38698	0	-1.38769	0	-1.42321	0	0	0	vitamin c defective 2 (VTC2)
AT4G23890	0	-1.42138	-1.74923	0	0	-1.55647	-1.48684	-1.74383	0	0	0	unknown protein
AT3G48280	0	-1.42202	-2.83503	-1.45443	-1.70015	-2.11153	-3.83849	-3.06868	-3.4159	1.54163	1.59266	cytochrome P450, family 71, subfamily A, polypeptide 25 (CYP71A25)
AT2G12190	1.94118	-1.42276	-1.98864	-2.61194	0	0	0	-2.5	-1.75	0	0	Cytochrome P450 superfamily protein
AT5G44580	0	-1.42512	-1.6511	-1.68655	-1.59666	-2.48768	0	-1.40557	0	0	0	unknown protein
AT3G61970	2.02966	-1.42515	-1.48133	0	0	0	0	-1.43373	-1.75	0	0	NGATHA2 (NGA2)
AT4G24050	2.39667	-1.42538	-2.76216	-1.80565	0	-3.47619	-1.4234	-3.00588	-1.56748	-1.46418	0	NAD(P)-binding Rossmann-fold superfamily protein
AT4G34630	2.36701	-1.42892	0	-1.71123	0	-1.43113	0	-1.60124	0	1.28183	0	unknown protein
AT5G61010	0	-1.43064	-1.42086	-1.84752	0	-1.65134	-1.51457	-1.37153	-1.41882	-1.48273	0	exocyst subunit exo70 family protein E2 (EXO70E2)
AT5G50640	2.04478	-1.43662	0	-1.61905	0	0	-1.5	-2	-1.67213	0	-1.47826	CBS / octicosapeptide/Phox/Bemp1 (PB1) domains-containing protein
AT3G15353	2.068	-1.44319	-2.78411	-2.32756	-1.68824	-2.55939	-2.20815	-2.61456	-1.8256	0	1.54736	metallothionein 3 (MT3)
AT5G10930	1.78679	-1.44618	-1.69755	0	0	-1.57346	0	-1.60536	-1.42024	0	-1.56237	CBL-interacting protein kinase 5 (CIPK5)
AT4G20480	54.75	-1.44805	0	-24.7778	0	-12.3889	-1.61594	-14.8667	0	-7.68966	2.55605	Putative endonuclease or glycosyl hydrolase
AT5G42440	1.87307	-1.45	-1.66308	-2.15814	0	-2.0262	-1.75758	-1.74436	-1.91736	0	0	Protein kinase superfamily protein
AT3G47430	1.36211	-1.46258	-1.66953	-1.30801	0	-1.28673	0	-1.36885	-1.31344	1.35757	1.30976	peroxin 11B (PEX11B)
AT2G22800	-2.51636	-1.46445	-3.75194	-1.98361	-2.75	-2.31579	-3.18421	-2.73446	-3.90323	0	0	HAT9
AT5G65140	-1.58522	-1.46481	-2.62292	-2.36654	-1.43886	-1.9459	-3.16332	-2.21655	-2.48323	1.33598	1.75377	Haloacid dehalogenase-like hydrolase (HAD) superfamily protein
AT4G00955	10.1972	-1.46593	-4.14583	0	1.96734	0	1.57789	-4.23404	-4.0202	-6.98246	0	FUNCTIONS IN: molecular_function unknown
AT4G01500	-2.21111	-1.46734	0	-2.80769	-2.7037	-2.5614	-2	0	0	2	-1.80247	NGATHA4 (NGA4)
AT2G33060	1.83401	-1.46751	-1.91257	-1.79487	-1.9337	-2.09581	-2.31788	-1.80412	-1.44033	0	-1.44033	receptor like protein 27 (RLP27)
AT4G34930	160	-1.47489	-1.59901	-107.667	0	-107.667	0	-64.6	-1.65641	3.39938	-80.75	PLC-like phosphodiesterases superfamily protein
AT4G13900	1.77797	-1.48416	0	-2.5	0	-3.11787	0	-1.91142	0	0	1.88415	pseudogene, similar to NL0D, contains leucine rich-repeat domains Pfam:PF00560, INTERPRO:IPR001611
AT5G43910	0	-1.48515	-1.3986	-2.34375	0	-1.82371	-1.63934	0	-1.78042	0	0	pfkB-like carbohydrate kinase family protein
AT1G73440	0	-1.4875	0	0	0	0	-1.52564	-1.52564	-1.54545	0	0	calmodulin-related
AT1G14360	2.48899	-1.49294	-1.39798	-1.8942	0	0	-1.52473	-1.53953	-1.92708	0	0	UDP-galactose transporter 3 (UTR3)
AT5G62020	1.96163	-1.49772	-2.10932	-1.60391	0	-1.70833	-1.72178	-1.80716	-1.87429	0	0	heat shock transcription factor B2A (HSFB2A)
AT3G46900	2.18519	-1.50046	-2.27577	-3.49145	-1.69151	-1.64056	-1.95455	-2.47576	-3.19141	-1.50184	0	copper transporter 2 (COPT2)
AT1G70690	3.70635	-1.50636	-3.05155	-3.1828	-1.6087	-2.87379	0	0	-1.69143	0	0	HOPW1-1-INDUCED GENE1 (HWI1)
AT5G52750	0	-1.50679	-1.63492	-4.19186	0	-3.69744	-2.07781	-1.82532	-2.53873	0	1.87101	Heavy metal transport/detoxification superfamily protein
AT5G45380	3.16102	-1.51297	-1.69196	-3.60952	0	-2.01061	0	-2.67529	-1.78213	-2.33951	0	DEGRADATION OF UREA 3 (DUR3)
AT1G77660	1.62154	-1.51872	-1.91031	-1.63846	0	-2.21875	-1.91031	0	0	0	0	Histone H3 K4-specific methyltransferase SET7/9 family protein
AT1G08450	1.59006	-1.52205	0	-1.91774	0	-1.81304	0	-1.55558	0	0	0	calreticulin 3 (CRT3)
AT3G05690	2.43952	-1.52799	-1.29156	-2.62338	-1.45324	-2.70053	0	-1.50522	0	1.44653	1.62475	nuclear factor Y, subunit A2 (NF-YA2)
AT5G13180	1.50108	-1.54291	-1.84446	-1.82486	-1.61689	-1.71321	-1.82486	-1.5323	-1.88773	0	0	NAC domain containing protein 83 (NAC083)
AT3G28540	0	-1.54308	-2.67724	-1.55118	1.61041	-5.10583	-2.43963	0	-1.60598	-1.76286	2.53723	P-loop containing nucleoside triphosphate hydrolases superfamily protein
AT2G19310	1.45784	-1.55182	-1.39547	0	-1.33387	0	0	-1.57835	0	0	1.58063	HSP20-like chaperones superfamily protein
AT2G41410	0	-1.55226	-1.56946	-2.03345	0	-1.36058	-1.5529	-1.36858	-1.76348	-1.42254	0	Calcium-binding EF-hand family protein
AT1G07187	4.65217	-1.55422	-3.39474	0	0	0	0	-3.14634	-2.86667	1.83721	2.00775	#N/A
AT1G65486	2.9697	-1.55731	0	-3.39655	0	-1.97	-1.49242	-2.62667	-1.65546	-1.89423	0	unknown protein
AT4G01270	-7.29851	-1.55742	1.55036	-1.97163	-4.55738	-1.71605	-1.55307	2.3741	1.94604	2.33813	-8.17647	RING/U-box superfamily protein
AT2G17040	0	-1.55872	0	-2.60184	-1.87528	-2.4341	-1.79031	0	-1.73544	-1.54736	0	NAC domain containing protein 36 (NAC036)
AT5G10946	2.35294	-1.56044	-2.36667	-2.58182	-1.64162	-2.05797	-2.42735	-2.81188	-1.84416	0	0	unknown protein
AT5G58770	0	-1.56627	-4.41748	-1.70412	-1.6173	-2.43316	-1.70625	-2.64535	0	-2.08079	0	Undecaprenyl pyrophosphate synthetase family protein
AT3G22460	3.79158	-1.56721	-3.83013	-4.40959	-2.10018	-5.24123	-3.01768	-3.38527	-2.60349	0	0	O-acetylserine (thiol) lyase (OAS-TL) isoform A2 (OASA2)
AT4G13810	1.52356	-1.57003	0	-3.34722	0	-2.5914	0	-1.99174	0	0	1.93361	receptor like protein 47 (RLP47)
AT4G29110	1.47104	-1.57055	-2.03175	-2.44275	-1.48148	-1.84438	0	-1.89349	-1.72043	0	2.20937	unknown protein
AT5G21940	2.6833	-1.57667	-2.99514	-3.98449	-2.71781	-4.35618	-3.27176	-3.32829	-3.04998	0	0	unknown protein
AT1G05310	4.15108	-1.57883	-2.05747	-1.77228	-1.73366	-2.83004	-2.30968	-3.04681	-2.70189	0	-1.72947	Pectin lyase-like superfamily protein
AT3G29035	6.84577	-1.59595	-5.2709	-7.50476	-8.08205	-9.32544	-5.3064	-9.10983	-5.60854	-1.77477	0	NAC domain containing protein 3 (NAC3)
AT1G07620	0	-1.59815	-1.81152	-3.29524	0	-2.66154	-2	0	-2.29139	-2.21795	0	ATOBGM
AT4G16840	6.78313	-1.59901	0	-3.58889	0	-4.8209	0	-3.4	0	-1.99383	1.59133	unknown protein
AT3G09020	0	-1.60289	-2.3125	-2.78661	0	-2.61176	-2.2053	-1.9646	-2.16938	0	0	alpha 1,4-glycosyltransferase family protein
AT1G50180	1.48023	-1.61029	-2.40659	-1.80992	0	-1.64045	-1.58123	-1.52613	-1.39936	-1.73123	0	NB-ARC domain-containing disease resistance protein
AT2G34660	-5.54621	-1.61248	-6.47523	-4.90952	-4.02909	-4.90433	-4.82527	-5.24979	0	2.11456	-2.53941	multidrug resistance-associated protein 2 (MRP2)
AT2G46600	0	-1.61779	-1.52204	-1.78559	-1.58484	0	-2.00326	0	-1.71964	0	0	Calcium-binding EF-hand family protein
AT2G30540	-2.56977	-1.62963	-1.65591	-1.65591	0	0	-1.90123	0	-2.90566	0	0	Thioredoxin superfamily protein
AT3G07520	1.88693	-1.64257	0	-2.42012	-1.57915	-1.56705	-1.44014	-1.50923	0	0	1.4401	glutamate receptor 1.4 (GLR1.4)
AT3G46130	3.2697	-1.64754	-2.31499	-1.91223	0	-2.83063	-1.83735	-2.18638	-1.74286	-1.53459	0	myb domain protein 48 (MYB48)
AT1G18710	3.53448	-1.64903	-2.65471	-3.59878	-1.86457	-1.80763	-6.29787	-3.65432	-6.33155	1.80574	2.60557	myb domain protein 47 (MYB47)
AT2G05380	1.99408	-1.65648	-2.73296	-1.95415	-2.09786	-4.332	-3.51293	-3.44392	-2.9046	2.10949	2.04757	glycine-rich protein 3 short isoform (GRP3S)
AT2G05040	0	-1.66667	-1.66667	-1.66667	-1.66667	-1.66667	-1.66667	0	0	0	0
AT3G26135	13.7143	-1.67213	0	-17	-17	-17	0	-17	0	2.13725	-17	#N/A
AT3G18320	0	-1.7037	0	0	0	0	-1.91667	-1.91667	-2.09091	0	0	F-box and associated interaction domains-containing protein
AT2G44290	1.59448	-1.7064	0	-1.84591	0	-1.81453	0	0	-1.9183	0	1.8569	Bifunctional inhibitor/lipid-transfer protein/seed storage 2S albumin superfamily protein
AT3G27970	-2.30769	-1.72973	-3.04762	-3.36842	-1.93939	0	0	0	-2.28571	0	0	Exonuclease family protein
AT5G07322	2.46825	-1.73123	-2.21212	-4.46939	0	-3.91071	-2.21212	-5.61538	-3.77586	0	0
AT2G39705	1.46914	-1.7316	-2.08333	-2.32558	-1.9802	-1.55039	-1.86916	-1.53846	-1.85185	0	0	ROTUNDIFOLIA like 8 (RTFL8)
AT2G20142	-1.80399	-1.73361	0	-2.91724	0	-4.36082	-2.2381	0	0	0	0	Toll-Interleukin-Resistance (TIR) domain family protein
AT2G18120	2.38614	-1.73469	-4.04762	-2.65625	0	-2.04819	-2	-2.88136	-3.95349	0	0	SHI-related sequence 4 (SRS4)
AT1G52000	3.30173	-1.73562	0	0	0	0	-2.88813	-2.23003	-2.60344	2.57187	3.23596	Mannose-binding lectin superfamily protein
AT2G31865	0	-1.7561	0	-4.20779	0	-4	-2.28169	-2.1457	0	0	3.05247	poly(ADP-ribose) glycohydrolase 2 (PARG2)
AT3G11165	0	-1.76	-2.09524	-3.14286	0	-4	-2.31579	0	0	0	0	unknown protein
AT1G72240	-2.51111	-1.77528	0	0	0	-2.02564	-2.02564	0	-1.92683	0	-1.92683	unknown protein
AT3G60961	20	-1.7757	0	-7.91667	-3.06452	0	-6.33333	-7.91667	0	0	0	P-loop containing nucleoside triphosphate hydrolases superfamily protein
AT5G62770	2.45912	-1.7767	-2.07955	-2.17857	0	-3.43125	-2.6019	-2.45089	-2.03333	-1.78247	0	Protein of unknown function (DUF1645)
AT1G43675	3.02778	-1.77778	-2.88	0	0	0	0	-4.23529	-1.71429	2.04167	1.73611
AT5G26920	0	-1.78105	-2.28992	-5.39604	0	-4.86607	-3.47134	0	-4.69828	0	0	Cam-binding protein 60-like G (CBP60G)
AT3G02040	5.42276	-1.79545	-4.38889	-2.30994	0	-2.78169	0	0	-2.84173	0	0	senescence-related gene 3 (SRG3)
AT1G33720	0	-1.79873	0	-2.19255	0	-2.57664	0	0	-2.03458	0	0	cytochrome P450, family 76, subfamily C, polypeptide 6 (CYP76C6)
AT1G22120	0	-1.80838	-3.35556	0	-2.06849	-4.19444	-6.86364	-2.55932	-9.4375	0	-2.01333	unknown protein
AT1G09932	0	-1.81275	0	-2.72455	0	-3.85593	-1.79134	0	0	0	0	Phosphoglycerate mutase family protein
AT5G26170	0	-1.81659	0	-2.5679	0	-2.08	-1.77778	0	0	0	0	WRKY DNA-binding protein 50 (WRKY50)
AT1G21550	0	-1.82105	-2.01163	0	0	-1.86022	-3.2037	-2.10976	-2.30667	0	2.27746	Calcium-binding EF-hand family protein
AT5G60610	2.04082	-1.82716	-3.36364	-4.93333	-2.24242	-5.69231	-3.52381	-3.08333	-2.17647	1.86486	0	F-box/RNI-like superfamily protein
AT2G13410	-14.5556	-1.84211	-6.36364	-4.11765	-2.8	-2.59259	-2.8	3.95714	-2.25806	5.71429	2.91429
AT3G51330	2.4303	-1.84548	-2.31063	-3.94419	0	-5.36709	0	-1.76667	-2.10422	0	2.32665	Eukaryotic aspartyl protease family protein
AT1G52800	0	-1.85581	-1.891	-2.93382	-2.2931	-3.62727	-2.20442	-1.891	-2.13369	0	0	2-oxoglutarate (2OG) and Fe(II)-dependent oxygenase superfamily protein
AT1G35710	-4.67218	-1.85966	1.59497	-3.79917	-3.07856	-4.43134	0	0	0	0	-1.67563	Protein kinase family protein with leucine-rich repeat domain
AT2G32140	-2.28814	-1.86538	-2.51948	-2.48718	0	-3.03125	-4.97436	0	0	0	0	transmembrane receptors
AT1G66173	5.33333	-1.86957	-3.58333	-5.05882	0	-2.86667	-1.91111	-3.73913	-2.32432	0	0
AT5G20400	2.16	-1.86982	0	-3.3617	0	-2.95327	0	0	-1.90361	0	0	2-oxoglutarate (2OG) and Fe(II)-dependent oxygenase superfamily protein
AT2G46730	-1.76765	-1.88778	-2.92547	-2.00426	1.62633	-2.09333	-1.79087	-1.66431	1.33546	0	-2.45312
ATMG00660	0	-1.90345	-2.2623	-2.15625	0	-2.37931	-1.79221	-2.50909	-2.33898	0	-2.81633
AT1G03580	7.72727	-1.91045	-10.1053	-4.8	-6.85714	-9.14286	-6.62069	-5.64706	-5.64706	-2.08696	0	pseudogene, meprin and TRAF homology (MATH) domain protein -related, weak similarity to ubiquitin-specific protease 12 (Arabidopsis thaliana) GI:11993471
AT2G34960	1.96842	-1.91837	-4.54839	-4.54839	-2.82	-3	-3.61538	-2.38983	-2.07353	-1.93151	0	cationic amino acid transporter 5 (CAT5)
AT1G64780	2.87313	-1.92	-4.08759	-2.28261	0	-1.61694	-1.55412	-2.49258	-1.82807	0	0	ammonium transporter 1
AT1G52342	1.65023	-1.92186	-2.65747	-2.24466	0	-1.85256	-2.06429	-2.09042	-1.74359	0	0	unknown protein
AT1G56150	0	-1.93878	0	-1.79245	-2.79412	-1.97917	-1.9	-1.82692	-1.70659	2.53684	4.41053	SAUR-like auxin-responsive protein family
AT2G47130	1.82741	-1.96244	0	-2.72313	0	-2.21751	0	0	-2.06931	0	1.77392	NAD(P)-binding Rossmann-fold superfamily protein
AT1G24147	0	-1.98293	0	-2.63961	0	-1.99754	0	0	-1.69611	0	2.83313	unknown protein
AT2G46400	0	-1.99506	0	-2.34884	0	-2.30857	-2.55696	0	-2.29545	0	0	WRKY DNA-binding protein 46 (WRKY46)
AT1G65500	1.74919	-1.99765	-1.88274	-3.14022	0	-2.13819	-2.51032	-2.15443	0	1.7215	3.09518	unknown protein
AT3G60415	0	-2.02477	0	-3.46652	0	-3.22869	-1.70659	0	-1.93159	0	0	#N/A
AT1G26200	11.4146	-2.032	-4.7037	-6.86486	-3.62857	-8.19355	-3.06024	-4.37931	-3.57746	0	4.12205	TRAM, LAG1 and CLN8 (TLC) lipid-sensing domain containing protein
AT3G28945	73.6667	-2.05505	0	-37.3333	-28	1.61607	0	-37.3333	0	0	-37.3333
AT2G32490	-1.91176	-2.0625	-1.8	-1.73684	0	-2.35714	0	-2.30233	0	1.90909	1.81818
AT4G25110	2.63032	-2.08232	0	-6.63107	0	-4.58389	0	-2.12112	0	0	1.84334	metacaspase 2 (MC2)
AT5G47850	2.33333	-2.10526	0	-4.44444	0	-2.85714	-2.85714	-3.63636	-2.85714	-3.07692	0	CRINKLY4 related 4 (CCR4)
AT2G38210	0	-2.12704	-2.3254	-1.80308	-1.88424	-1.79755	-1.78659	-1.91503	-1.74405	0	0	putative PDX1-like protein 4 (PDX1L4)
AT3G04720	2.432	-2.13199	-2.50117	0	0	0	-2.23624	-2.34785	-2.31942	0	0	pathogenesis-related 4 (PR4)
AT1G23850	5.21212	-2.16913	-3.375	-3.97674	-2.52709	-2.94828	-5.07921	-4.5	-3.39735	0	2.07992	unknown protein
AT5G16080	0	-2.17219	-3.56522	0	0	0	-2.48485	0	-1.90698	0	0	carboxyesterase 17 (CXE17)
AT4G19370	3.33871	-2.19672	-4.54237	-3.19048	0	-6.87179	-2.55238	-3.08046	-2.88172	-1.82313	0	Protein of unknown function (DUF1218)
AT5G07100	6.12158	-2.2032	-3.52711	-5.00427	-2.00171	-7.09697	-3.91639	-3.92953	-3.18207	0	0	WRKY DNA-binding protein 26 (WRKY26)
AT3G26320	4.09901	-2.20601	-1.57669	-5.71111	-3.29487	-3.67143	0	-2.76344	0	0	0	cytochrome P450, family 71, subfamily B, polypeptide 36 (CYP71B36)
AT3G26210	1.81916	-2.21034	0	-3.30755	0	-4.48537	-1.92364	-2.14336	-1.86134	0	0	cytochrome P450, family 71, subfamily B, polypeptide 23 (CYP71B23)
AT1G06160	4.67593	-2.21739	-7.65	-2.25	-2.94231	0	-3.09091	-3.1875	-4.85714	0	0	octadecanoid-responsive Arabidopsis AP2/ERF 59 (ORA59)
AT5G05060	-175.25	-2.22785	-117.333	0	-88	0	-117.333	-117.333	-117.333	-117.333	1.95739	Cystatin/monellin superfamily protein
AT5G08240	2.94406	-2.24603	0	-4.22388	0	-3.58228	0	-2.24603	0	0	0	unknown protein
AT5G35575	-28.7143	-2.26087	-10.4	0	-6.93333	-7.42857	-5.47368	-3.05882	-3.46667	-6.93333	0
AT1G27990	24	-2.27273	-12.5	-16.6667	-16.6667	0	-12.5	-8.33333	-16.6667	0	0	unknown protein
AT3G47480	0	-2.29938	0	-3.00403	0	-2.05234	-2.19764	0	-2.06371	0	0	Calcium-binding EF-hand family protein
AT1G63580	-8.66667	-2.30769	0	-3.75	-5	-3.75	0	0	0	-3	0	Receptor-like protein kinase-related family protein
AT1G24145	8.73913	-2.30928	-5.6	-8.61538	-16	-7	-10.1818	-11.2	-5.33333	0	2.08036	unknown protein
AT1G10340	0	-2.32821	0	-4.88172	0	-4.49505	0	0	-1.90756	0	2.98238	Ankyrin repeat family protein
AT1G77380	3.16049	-2.33103	-2.19481	-2.6	0	-2.6	-3.93023	-2.16667	0	0	0	amino acid permease 3 (AAP3)
AT3G25510	0	-2.35	-3.13333	-3.13333	0	-2.9375	-2.13636	0	0	0	3.23404	disease resistance protein (TIR-NBS-LRR class), putative
AT3G26470	6	-2.35294	0	-4	-5	-5	0	-2.5	0	0	0	Powdery mildew resistance protein, RPW8 domain
AT1G58225	0	-2.38754	0	-3.25472	-1.86486	-5.07353	0	0	0	-2.46429	0	unknown protein
AT3G16530	3.38144	-2.39437	-5.10511	0	0	-2.40113	-6.46388	-4.2394	-3.02491	-2.57186	0	Legume lectin family protein
AT1G16420	4.86957	-2.49057	-4.125	-9.42857	-3.47368	-6	-9.42857	-4.4	-8.25	-2.75	0	metacaspase 8 (MC8)
AT4G07507	-46.3333	-2.49123	-23.6667	-23.6667	-23.6667	-23.6667	-23.6667	3.47887	-23.6667	0	-23.6667	pseudogene, replication protein A1 -related, similar to putative replication protein A1
AT2G16367	0	-2.53824	-17.2308	-4.76596	-3.73333	0	-13.5758	0	-28	2.45982	3.58929
AT4G04293	866	-2.54853	0	-2.28327	0	0	0	-346.6	-2.28327	-216.625	0
AT1G36680	21.6	-2.60465	-4.30769	0	2.05357	2.46429	-4.66667	-4.66667	-8	-3.73333	0
AT1G57630	8.44	-2.62921	0	-3.44118	0	0	-5.31818	-6.15789	0	0	0	Toll-Interleukin-Resistance (TIR) domain family protein
AT5G38900	2.93122	-2.66906	0	-3.11765	3.23181	-4.21591	-3.74747	0	0	0	0	Thioredoxin superfamily protein
AT1G67105	10.0909	-2.71508	-40.5	-27	-16.2	-34.7143	-4.26316	-3.32877	-2.7	2.64198	7.71193
AT5G52760	0	-2.80769	0	-3.68687	0	-4.67949	-2.23926	0	-2.07386	0	0	Copper transport protein family
AT1G02930	2.60096	-2.85734	0	-5.03155	0	-2.27427	-2.2995	0	0	0	0	glutathione S-transferase 6 (GSTF6)
AT3G28580	0	-2.87059	0	-7.17647	0	-4.2069	-3.2973	0	-3.93548	0	0	P-loop containing nucleoside triphosphate hydrolases superfamily protein
AT2G37830	5.25	-2.88	0	-3	-3.27273	-6	0	0	0	0	0
AT3G48630	11.3704	-2.93805	0	-18.4444	-3.53191	-3.38776	0	-10.375	0	-4.25641	0	unknown protein
AT2G04495	-3.1	-2.98551	0	-5.42105	0	-4.29167	-2.94286	0	0	0	0	unknown protein
AT1G03850	4.5241	-3.06	-4.73196	-8.19643	0	-8.34545	-6.55714	-4.98913	-5.59756	-2.17536	0	Glutaredoxin family protein
AT1G67810	8.09346	-3.08228	-13.1622	-6.0875	-5.07292	-5.86747	-2.79885	-10.1458	-8.85455	0	2.56674	sulfur E2 (SUFE2)
AT1G15125	9.96485	-3.16696	-21.2394	-14.2264	-9.13939	-4.08303	-17.8814	-23.8105	-11.812	-2.90746	0	S-adenosyl-L-methionine-dependent methyltransferases superfamily protein
AT2G29460	21.3235	-3.2618	0	-4.36782	0	-3.91753	-4.31818	0	0	0	0	glutathione S-transferase tau 4 (GSTU4)
AT1G51890	4.07143	-3.38095	0	-4.01887	2.73239	-3.55	-2.56627	0	0	0	3.44131	Leucine-rich repeat protein kinase family protein
AT2G02930	4.5641	-3.40625	-8.38462	-5.19048	-3.11429	-6.41176	-5.45	-4.36	-3.11429	0	0	glutathione S-transferase F3 (GSTF3)
AT2G04450	-2.42388	-3.44745	0	-3.82667	-2.13383	-3.05319	0	0	0	0	0	nudix hydrolase homolog 6 (NUDT6)
AT5G11920	0	-3.47009	0	-7.80769	0	-7.80769	0	0	-3.07576	0	5.22167	6-&1-fructan exohydrolase (cwINV6)
AT2G20620	9.3	-3.58621	-2.6	-13	-2.47619	-8.66667	-17.3333	-17.3333	-17.3333	0	0	Protein of unknown function (DUF626)
AT1G02920	5.73607	-3.69041	-3.19773	-5.23505	0	-4.26723	-4.26723	-4.11507	-4.09516	0	0	glutathione S-transferase 7 (GSTF7)
AT3G04717	0	-3.78947	-6	-7.2	0	-6	0	-3.6	-6	0	0	pseudogene, similar to pathogen- and wound-inducible antifungal protein CBP20 precursor, similar to pathogen- and wound-inducible antifungal protein (CBP20) GB:AAB29959 (Nicotiana tabacum)
AT2G04070	-3.9375	-3.9	-9.75	-9.75	-3.9	-7.8	-9.75	0	0	0	2.64103	MATE efflux family protein
AT5G52730	0	-4.28571	0	-6	-3.33333	-4.28571	0	0	0	0	0	Copper transport protein family
AT2G44240	23.6667	-4.47059	-6.33333	0	-12.6667	0	0	0	-12.6667	-12.6667	12.2632	Protein of Unknown Function (DUF239)
AT5G25260	-7.01	-4.5977	0	-3.6036	-4.30108	-25	0	-6.34921	0	-4.5977	0	SPFH/Band 7/PHB domain-containing membrane-associated protein family
AT1G52810	319.5	-4.61151	-128.2	-12.3269	-4.21711	-11.8704	-9.42647	-106.833	-13.9348	0	2.30109	2-oxoglutarate (2OG) and Fe(II)-dependent oxygenase superfamily protein
AT1G21240	0	-4.65385	0	-7.8913	0	-3.78125	0	0	-2.68889	0	3.29752	wall associated kinase 3 (WAK3)
AT2G04460	21	-4.85714	-11.3333	-11.3333	0	-11.3333	0	0	-8.5	0	0	similar to unknown protein [Arabidopsis thaliana] (TAIR:AT2G10090.1)
AT2G13810	8.54286	-5.5082	0	-11.2	5.79167	0	0	-3.90698	-6	-5.6	0	AGD2-like defense response protein 1 (ALD1)
AT5G64810	0	-5.58621	0	-9.52941	0	-3.44681	-5.58621	0	-6.23077	0	3.09259	WRKY DNA-binding protein 51 (WRKY51)
AT2G18660	-3.10431	-6.05351	-2.85489	-9.3299	-5.05587	-5.65625	-4.68912	-2.53501	-4.02222	-1.92144	0	plant natriuretic peptide A (PNP-A)
AT3G29739	-501.333	-115.846	-251	0	0	-251	-251	0	-188.25	0	-188.25

## Sheet: Tab_ S5_ GO shared DEG Ws Ler
Table S5. Significant GO terms in the 550 genes similarly differentially expressed in Ws/Ler F1 Hybrids and three or more Ws/Ler Hybrid Mimic lines, but not sharing the expression pattern with the Small Plant line relative to MPV at 25 DAS. Significant Go term is defined when significant level < 0.05 (Statistical test method: Fisher, Multi_test adjustment method: Hocheberg FDR). Minimum number of…
GO term	Ontology	Description	Number in	Number in background	p-value	FDR
			input list
GO:0071554	P	cell wall organization or biogenesis	37	491	1.2e-07	5.1e-05
GO:0009833	P	plant-type primary cell wall biogenesis	6	17	4.5e-06	0.00063
GO:0071555	P	cell wall organization	27	348	3e-06	0.00063
GO:0045229	P	external encapsulating structure organization	27	375	1.2e-05	0.0012
GO:0005976	P	polysaccharide metabolic process	23	329	7.4e-05	0.0062
GO:0042546	P	cell wall biogenesis	15	172	0.00011	0.0077
GO:0010411	P	xyloglucan metabolic process	7	41	0.00013	0.0077
GO:0050896	P	response to stimulus	188	4964	0.00016	0.0078
GO:0071669	P	plant-type cell wall organization or biogenesis	15	178	0.00017	0.0078
GO:0090487	P	secondary metabolite catabolic process	6	36	0.00044	0.017
GO:0009407	P	toxin catabolic process	6	36	0.00044	0.017
GO:0030244	P	cellulose biosynthetic process	6	40	0.0008	0.028
GO:0007165	P	signal transduction	65	1530	0.0011	0.03
GO:0023052	P	signaling	65	1539	0.0012	0.03
GO:0006073	P	cellular glucan metabolic process	13	172	0.0012	0.03
GO:0044700	P	single organism signaling	65	1537	0.0012	0.03
GO:0044042	P	glucan metabolic process	13	172	0.0012	0.03
GO:0016049	P	cell growth	20	332	0.0013	0.03
GO:0009250	P	glucan biosynthetic process	9	95	0.0014	0.031
GO:0006952	P	defense response	49	1101	0.0015	0.032
GO:0009832	P	plant-type cell wall biogenesis	10	116	0.0016	0.032
GO:0090627	P	plant epidermal cell differentiation	10	119	0.0019	0.037
GO:0009620	P	response to fungus	18	299	0.0022	0.04
GO:0009825	P	multidimensional cell growth	5	35	0.0027	0.044
GO:0000271	P	polysaccharide biosynthetic process	12	166	0.0026	0.044
GO:0009404	P	toxin metabolic process	6	50	0.0026	0.044
GO:0050832	P	defense response to fungus	15	236	0.0029	0.046
GO:0051274	P	beta-glucan biosynthetic process	6	52	0.0032	0.048
GO:0005200	F	structural constituent of cytoskeleton	7	32	2.4e-05	0.0033
GO:0009505	C	plant-type cell wall	23	245	6.3e-07	5.6e-05
GO:0030312	C	external encapsulating structure	37	571	4.2e-06	0.00012
GO:0005618	C	cell wall	37	571	4.2e-06	0.00012
GO:0071944	C	cell periphery	141	3521	8.6e-05	0.0019

## Sheet: Tab_ S6_ shared DEGs Col Ler 
Table S6. 179 DEGs were shared in Col/Ler F1 and 3 or more Hybrid Mimics, genes had differentially expressed similarly in the F1 and both small lines were excluded from further analysis.
	Fold Change (p < 0.05)
ID	Col vs.Ler	CL_Hyb. vs.MPV	CLHM1 vs.MPV	CLHM2 vs.MPV	CLHM3 vs.MPV	CLHM4 vs.MPV	cl_sml1 vs.MPV	cl_sml2 vs.MPV
AT5G35025	0	2.66667	3	2.66667	3.33333	19	0	0
AT4G30120	0	2.10294	2.94118	0	3.14706	3.08824	-5.66667	-8.5	heavy metal atpase 3 (HMA3)
AT4G19430	0	1.93007	1.96503	-4.20588	3.55944	3.78322	-3.86486	-3.76316	unknown protein
AT1G18870	0	1.85676	0	2.33514	2.27568	1.97297	-5.44118	0	isochorismate synthase 2 (ICS2)
AT4G34580	1.32143	1.6411	2.30061	1.70552	0	1.62577	-3.7907	-2.2027	CAN OF WORMS1 (COW1)			Fold Change bt.parents	-99.9	-49.9	-24.9	-9.9	-4.9	-2.4	-1.4	0	1.4	2.4	4.9	9.9	24.9	49.9	99.9
AT2G34655	0	1.59375	2.93598	4.04421	3.25762	3.11128	-3.56522	-1.65657	unknown protein			(Ws/Ler or Col/Ler)	-100	-50	-25	-10	-5	-2.5	-1.5	0	1.5	2.5	5	10	25	50	100
AT3G14200	0	1.55039	0	1.64673	1.37431	1.76412	0	1.62901	Chaperone DnaJ-domain superfamily protein
AT2G22770	0	1.54206	2.09346	2.34579	0	2.42056	-3.45161	0	NAI1
AT1G55040	-2.74699	1.49032	1.63226	1.85806	2.23871	-1.29707	1.32581	0	zinc finger (Ran-binding) family protein			Fold Change vs.MPV	-99.9	-49.9	-24.9	-9.9	-4.9	-2.4	-1.4	0	1.4	2.4	4.9	9.9	24.9	49.9	99.9
AT2G30480	0	1.475	2.25	-6.15385	2.4	1.775	-3.33333	-4.44444	unknown protein				-100	-50	-25	-10	-5	-2.5	-1.5	0	1.5	2.5	5	10	25	50	100
AT3G12700	0	1.44803	1.56631	2.07885	0	1.46237	0	-1.34783	Eukaryotic aspartyl protease family protein
AT3G06433	0	1.44017	2.88034	4.11111	-1.8	2.64103	-2.38776	4.77778
AT2G02350	0	1.43243	1.73874	1.44144	0	1.71171	0	3.86486	SKP1 interacting partner 3 (SKIP3)
AT5G39320	-1.25518	1.42079	1.55021	1.83027	1.47242	1.63225	-1.75871	-1.7371	UDP-glucose 6-dehydrogenase family protein
AT1G77080	0	1.39652	1.75662	1.76821	1.47517	1.42053	-2.18841	-4.71875	MADS AFFECTING FLOWERING 1 (MAF1)
AT2G36490	0	1.37767	1.32061	2.02137	0	1.39389	0	0	demeter-like 1 (DML1)
AT2G21540	-1.04375	1.34021	1.61774	1.63456	1.4052	0	-2.5251	-2	SEC14-like 3 (SFH3)
AT5G66610	0	1.33621	1.65517	1.65517	2.11494	0	-2.12195	-1.85106	DA1-related protein 7 (DAR7)
AT1G21070	0	1.29553	1.45704	1.65979	1.51546	1.43986	-1.55615	0	Nucleotide-sugar transporter family protein
AT2G14285	0	1.20833	2.16369	2.0625	-112	2.10714	-112	-112	Small nuclear ribonucleoprotein family protein
AT3G33520	1.55072	1.18872	1.18506	1.19886	0	1.21672	-1.21141	0	actin-related protein 6 (ARP6)
AT2G39020	0	1.18838	1.5319	0	1.59503	1.71054	-1.40604	-1.23774	Acyl-CoA N-acyltransferases (NAT) superfamily protein
AT1G09420	0	1.18271	2.25105	1.92329	2.03487	2.2636	-4.12069	2.21897	glucose-6-phosphate dehydrogenase 4 (G6PD4)
AT2G20270	0	1.17088	0	1.38218	1.21222	1.24437	0	0	Thioredoxin superfamily protein
AT5G28300	0	1.16512	0	1.38429	1.4147	1.27872	0	-1.52185	Duplicated homeodomain-like superfamily protein
AT1G78560	0	1.15634	1.21164	0	1.23202	1.14927	-1.3007	0	Sodium Bile acid symporter family
AT1G47570	0	1.14483	1.81053	1.40013	1.19782	1.4194	-1.18855	2.10533	RING/U-box superfamily protein
AT2G16370	0	-1.10425	-1.26567	-1.1917	0	-1.40524	0	0	thymidylate synthase 1 (THY-1)
AT1G33520	0	-1.11143	-1.12455	-1.28665	-1.31795	1.12476	0	0	modifier of snc1, 2 (MOS2)
AT2G02160	0	-1.11519	-1.16197	-1.18943	-1.28711	0	0	0	CCCH-type zinc finger family protein
AT3G51880	0	-1.11719	-1.2455	-1.32531	-1.1306	-1.29417	0	0	high mobility group B1 (HMGB1)
AT4G03000	0	-1.1199	-1.15673	-1.21282	0	-1.17607	0	-1.2031	RING/U-box superfamily protein
AT1G14740	0	-1.12812	-1.16224	-1.25909	-1.18842	0	1.17268	0	Protein of unknown function (DUF1423)
AT4G14880	0	-1.13185	-1.19481	-1.15493	0	-1.30421	0	0	O-acetylserine (thiol) lyase (OAS-TL) isoform A1 (OASA1)
AT1G50600	-1.12325	-1.13342	-1.27197	-1.27885	-1.28039	0	0	0	scarecrow-like 5 (SCL5)
AT1G01990	-1.11103	-1.13636	-1.22213	-1.40671	-1.32312	0	0	0	unknown protein
AT4G12560	0	-1.13796	-1.18159	-1.23988	-1.33557	-1.25684	0	0	CONSTITUTIVE EXPRESSER OF PR GENES 30 (CPR30)
AT5G16260	-1.56922	-1.13823	-1.34313	-1.26418	-1.28101	-1.37237	1.18873	1.14716	EARLY FLOWERING 9 (ELF9)
AT4G36860	-1.37378	-1.1453	0	-1.24955	-1.25789	-1.22013	0	0	LIM domain-containing protein
AT1G53090	0	-1.15019	-1.18991	-1.30422	0	-1.24618	0	-1.41214	SPA1-related 4 (SPA4)
AT3G29350	0	-1.1585	-1.29538	-1.19467	0	-1.28904	-1.15469	0	histidine-containing phosphotransmitter 2 (AHP2)
AT1G35460	0	-1.16078	-1.24632	-1.31118	-1.25824	0	0	-1.17811	basic helix-loop-helix (bHLH) DNA-binding superfamily protein
AT2G17265	-1.38846	-1.17149	-1.25011	-1.31482	-1.41612	-1.42697	0	0	homoserine kinase (HSK)
AT3G02130	0	-1.17287	-1.25044	-1.30211	-1.21145	-1.19966	0	-1.2099	receptor-like protein kinase 2 (RPK2)
AT4G19500	0	-1.17462	-69.5862	1.88801	-91.7273	-91.7273	1.72349	1.68682	nucleoside-triphosphatases
AT1G76900	0	-1.17499	-1.2308	-1.27823	-1.24652	-1.42605	0	0	tubby like protein 1 (TLP1)
AT1G10470	0	-1.1795	-1.42397	-1.2197	-1.33891	-1.71298	-1.27236	0	response regulator 4 (ARR4)
AT1G32360	0	-1.1801	-1.24526	-1.17821	-1.31098	-1.18734	0	0	Zinc finger (CCCH-type) family protein
AT3G06380	0	-1.18109	-1.32019	-1.30239	-1.24492	-1.297	0	0	tubby-like protein 9 (TLP9)
AT4G28260	0	-1.1812	0	-1.24518	-1.38837	-1.22165	0	0	unknown protein
AT1G13195	0	-1.19522	-1.40187	-1.48515	-1.27841	0	0	0	RING/U-box superfamily protein
AT1G60870	0	-1.20253	-1.28291	-1.29938	-1.38482	0	0	0	maternal effect embryo arrest 9 (MEE9)
AT5G23210	0	-1.20745	-1.34417	-1.43193	-1.56869	0	0	0	serine carboxypeptidase-like 34 (SCPL34)
AT4G22360	0	-1.20919	-1.36982	-1.30466	-1.35115	-1.47652	0	0	SWIB complex BAF60b domain-containing protein
AT5G02080	0	-1.21162	-1.65909	-1.68786	-1.51295	-1.92105	0	0	DNA / pantothenate metabolism flavoprotein
AT5G56340	-1.30141	-1.21296	-1.26448	-1.25841	-1.2768	0	0	0	ATCRT1
AT4G08920	0	-1.21417	-1.27699	-1.20296	0	-1.35089	0	-1.2624	cryptochrome 1 (CRY1)
AT3G26890	0	-1.2153	-1.39001	-1.50196	-1.65465	-1.53545	0	-1.3705	unknown protein
AT5G15330	0	-1.22188	-1.53333	-1.73009	-1.73009	-1.80184	0	-1.57028	SPX domain gene 4 (SPX4)
AT1G12780	-1.46287	-1.22347	-1.39841	-1.45811	-1.77472	-1.31079	1.42972	1.27271	UDP-D-glucose/UDP-D-galactose 4-epimerase 1 (UGE1)
AT3G44400	0	-1.226	-1.50073	-1.58398	1.39689	-1.6189	0	-1.53662	Disease resistance protein (TIR-NBS-LRR class) family
AT1G14380	0	-1.23228	0	-1.30098	-1.54564	-1.28907	0	-1.54036	IQ-domain 28 (IQD28)
AT1G09390	2.70537	-1.23628	-1.72026	-1.88713	-2.77202	-1.949	0	-2.07767	GDSL-like Lipase/Acylhydrolase superfamily protein
AT5G25280	0	-1.23742	0	-1.53158	-1.49332	-1.26197	0	0	serine-rich protein-related
AT1G31335	0	-1.23989	-1.55405	-1.73585	-1.75573	-1.36905	0	0	unknown protein
AT2G28930	0	-1.24251	-1.18853	-1.22471	-1.44	0	-1.22034	0	protein kinase 1B (PK1B)
AT4G17080	0	-1.26848	-1.40564	-1.33058	-1.3972	-1.45854	0	0	Histone H3 K4-specific methyltransferase SET7/9 family protein
AT4G28270	0	-1.27193	-1.5614	-1.38342	-1.96083	0	1.51311	1.64607	RING membrane-anchor 2 (RMA2)
AT3G06080	0	-1.2752	-1.44427	-1.52874	-1.48919	0	0	0	TRICHOME BIREFRINGENCE-LIKE 10 (TBL10)
AT2G45850	0	-1.27577	-1.27465	0	-1.5339	-1.30686	-1.23129	0	AT hook motif DNA-binding family protein
AT4G08455	0	-1.28076	0	-1.51493	-1.38095	-1.24923	-1.27673	0	BTB/POZ domain-containing protein
AT3G53960	-1.60057	-1.29019	-1.70023	-1.74211	-1.33905	-1.29685	0	0	Major facilitator superfamily protein
AT1G66140	0	-1.30791	-1.97293	-1.48346	-1.64922	-2.15129	-1.30134	0	zinc finger protein 4 (ZFP4)
AT2G06005	0	-1.30998	-1.30314	-1.55833	-1.44961	-1.32624	0	0	FRIGIDA interacting protein 1 (FIP1)
AT3G60200	1.00932	-1.31034	-1.28685	-1.36864	-1.56796	0	-1.41048	0	unknown protein
AT1G29050	-2.4619	-1.31054	-1.44996	-1.61829	-1.68344	0	0	0	TRICHOME BIREFRINGENCE-LIKE 38 (TBL38)
AT1G69530	0	-1.31241	-1.35166	0	-1.51193	-1.37362	0	-1.63264	expansin A1 (EXPA1)
AT5G63190	0	-1.31258	0	-1.51994	-1.64345	-1.32133	0	-1.35753	MA3 domain-containing protein
AT3G45650	0	-1.31646	-1.49282	0	-1.56	-1.55224	1.75321	0	nitrate excretion transporter1 (NAXT1)
AT4G14020	0	-1.31779	-1.87076	-2.4274	-2.23962	0	0	-1.43098	Rapid alkalinization factor (RALF) family protein
AT3G13730	0	-1.3194	-2.02857	-2.1194	-1.775	0	0	0	cytochrome P450, family 90, subfamily D, polypeptide 1 (CYP90D1)
AT1G69840	-1.17049	-1.32106	-1.49264	-1.28334	-1.49202	1.33061	1.77274	1.54069	SPFH/Band 7/PHB domain-containing membrane-associated protein family
AT2G45660	-1.823	-1.32574	-1.86848	-2.0387	-1.98233	-1.61447	0	0	AGAMOUS-like 20 (AGL20)
AT2G41430	0	-1.333	-1.44151	-1.43661	-2.01739	0	0	0	EARLY RESPONSIVE TO DEHYDRATION 15 (ERD15)
AT5G67420	-1.78699	-1.33988	-1.35719	-1.33956	-1.48631	-1.64388	0	0	LOB domain-containing protein 37 (LBD37)
AT5G53550	-1.33704	-1.34027	-1.46951	-1.51599	-1.46104	0	1.58845	0	YELLOW STRIPE like 3 (YSL3)
AT5G52070	-4.36054	-1.34471	-1.8988	-1.88067	-1.73187	1.41371	0	0	Agenet domain-containing protein
AT2G31110	1.0151	-1.34523	-1.47952	-1.69336	-2.04965	0	1.4233	0	TRICHOME BIREFRINGENCE-LIKE 40 (TBL40)
AT1G27290	-1.34678	-1.3464	-1.39801	-1.64862	-1.86698	0	0	0	unknown protein
AT1G03020	0	-1.3487	-5.57143	-2.81928	-1.82812	-2.925	-1.68345	1.60256	Thioredoxin superfamily protein
AT1G20030	0	-1.35019	-1.50423	-2.33188	-2.4328	-1.99626	0	-1.86063	Pathogenesis-related thaumatin superfamily protein
AT3G47510	0	-1.35443	-2.28877	-2.70886	-1.80591	-1.78333	0	0	unknown protein
AT1G09575	0	-1.36321	-1.54545	-1.55376	-1.9396	-1.59669	0	-1.41667	Protein of unknown function (DUF607)
AT5G65660	-1.71655	-1.37325	-1.68671	-1.7936	-1.68487	-1.447	0	0	hydroxyproline-rich glycoprotein family protein
AT5G59080	0	-1.37389	-2.54033	-2.49791	-1.51941	-2.10926	0	0	unknown protein
AT5G67520	0	-1.37408	-1.99291	-1.98587	-2.34167	0	1.37544	0	adenosine-5'-phosphosulfate (APS) kinase 4 (APK4)
AT5G58650	0	-1.37678	-1.95376	-2.31507	-1.69849	-1.8172	0	0	plant peptide containing sulfated tyrosine 1 (PSY1)
AT3G10150	-2.27523	-1.37692	-2.01124	-2.38667	-1.68868	-2.10588	0	-1.65741	purple acid phosphatase 16 (PAP16)
AT4G01250	0	-1.37778	-3.24419	-2.02174	-1.78846	-1.73292	0	0	WRKY22
AT5G47370	0	-1.38237	-1.55177	-1.72595	0	-1.48744	0	0	HAT2
AT5G59430	0	-1.38285	0	-1.30309	-1.50616	-1.52428	0	-1.37056	telomeric repeat binding protein 1 (TRP1)
AT2G07715	0	-1.38298	-1.68831	-1.73333	0	-2.5	2.06154	0	Nucleic acid-binding, OB-fold-like protein
AT1G23730	3.575	-1.38384	-1.61176	-3.425	-2.12403	-1.48108	3.71533	2.68248	beta carbonic anhydrase 3 (BCA3)
AT4G24050	0	-1.38583	-1.39683	-2.10778	-2.10778	-2.08284	0	-1.36434	NAD(P)-binding Rossmann-fold superfamily protein
AT3G13062	0	-1.39311	-1.5015	-1.63825	-1.48152	-1.87417	0	0	Polyketide cyclase/dehydrase and lipid transport superfamily protein
AT1G25550	0	-1.39842	-1.26825	-1.32615	-1.54511	-1.33248	0	0	myb-like transcription factor family protein
AT4G34750	0	-1.41252	-1.52793	-1.4357	-2.30316	-1.39541	0	0	SAUR-like auxin-responsive protein family
AT5G66490	-1.56591	-1.41656	0	-1.55939	-1.74228	-1.44929	0	0	unknown protein
AT2G22800	0	-1.41724	-1.70395	-2.08871	-1.81754	-1.69836	0	0	HAT9
AT1G21830	0	-1.42172	-1.29724	-1.62717	-1.81613	-2.10075	0	0	unknown protein
AT3G19030	0	-1.4293	-1.79603	-1.90982	0	-1.50247	0	0	unknown protein
AT2G35170	0	-1.42958	-1.47636	-1.57364	-1.59843	0	0	0	Histone H3 K4-specific methyltransferase SET7/9 family protein
AT4G24240	0	-1.43169	-1.50612	-1.65825	-1.37762	-1.73111	0	0	WRKY DNA-binding protein 7 (WRKY7)
AT1G70530	0	-1.4354	-1.32266	-1.44877	-1.29862	-1.55804	1.441	0	cysteine-rich RLK (RECEPTOR-like protein kinase) 3 (CRK3)
AT4G18210	0	-1.43734	-1.44103	-1.60571	-1.36408	0	1.54448	0	purine permease 10 (PUP10)
AT2G03590	0	-1.44023	-3.57971	-3.47887	0	-4.57407	0	0	ureide permease 1 (UPS1)
AT4G26150	-1.21094	-1.44162	-1.65116	-2.05797	-2.36667	-3.15556	0	0	cytokinin-responsive gata factor 1 (CGA1)
AT4G25835	0	-1.44699	-1.45607	-1.68116	-1.56054	0	0	0	P-loop containing nucleoside triphosphate hydrolases superfamily protein
AT2G04795	0	-1.45093	-2.54419	-2.40969	-2.47511	-2.188	1.8117	0	unknown protein
AT1G80440	0	-1.45228	-1.62285	-1.82245	-2.29726	-2.2447	0	0	Galactose oxidase/kelch repeat superfamily protein
AT3G55646	0	-1.45733	-3.18102	-3.18102	-2.1599	-2.15476	0	1.85691	unknown protein
AT5G40720	0	-1.46403	-1.95113	-1.4477	-1.6715	0	2.61657	2.18786	CONTAINS InterPro DOMAIN/s: Protein of unknown function DUF23 (InterPro:IPR008166)
AT2G37460	0	-1.48859	-2.06642	-1.90562	-2.25268	0	0	-1.40734	nodulin MtN21 /EamA-like transporter family protein
AT1G70290	0	-1.4889	-1.6775	-1.66343	-1.59782	-1.72855	0	-1.53929	trehalose-6-phosphatase synthase S8 (TPS8)
AT4G23870	-1.95355	-1.49567	-1.61765	0	-2.64192	-1.52778	-1.63073	0	unknown protein
AT2G17710	0	-1.49854	-1.9037	-1.55758	-3.00585	-1.55758	2.94553	2.33463	unknown protein
AT3G13750	0	-1.49948	0	-1.61089	-2.16227	-1.54921	0	-1.7127	beta galactosidase 1 (BGAL1)
AT1G20160	0	-1.50093	-1.63988	-2.51875	-2.47239	-2.27684	2.43176	1.66811	ATSBT5.2
AT4G15680	0	-1.50216	-1.6519	-2.61	-2.16598	-1.54438	-2.30973	0	Thioredoxin superfamily protein
AT3G21460	0	-1.50459	-3.07205	-2.17108	-3.48366	-1.40079	-1.46228	0	Glutaredoxin family protein
AT5G25240	0	-1.50476	-1.86321	-1.61224	-2.36527	0	0	0	unknown protein
AT1G67910	-1.22897	-1.50551	-1.95902	-1.83142	-2.30918	-2	0	0	unknown protein
AT1G23870	0	-1.50638	-1.63126	-1.77038	-1.98633	-1.83043	0	-1.59544	trehalose-phosphatase/synthase 9 (TPS9)
AT2G24240	0	-1.51392	-1.72832	-1.56136	-1.60753	0	0	0	BTB/POZ domain with WD40/YVTN repeat-like protein
AT5G23020	0	-1.5201	-6.81162	-8.70419	-9.29412	-10.5563	3.27525	3.04389	2-isopropylmalate synthase 2 (IMS2)
AT1G53160	0	-1.53498	-3.3503	-1.66024	-3.68092	-1.62882	1.47721	1.82842	squamosa promoter binding protein-like 4 (SPL4)
ATCG00430	0	-1.54622	-1.7037	-1.64286	-2	0	-2.04444	0	photosystem II reaction center protein G (PSBG)
AT4G24860	0	-1.56303	-1.66071	-1.75472	-2.16279	0	0	-1.89796	P-loop containing nucleoside triphosphate hydrolases superfamily protein
AT4G04900	0	-1.56522	0	-6.42857	-5	-5	0	-3.10345	ROP-interactive CRIB motif-containing protein 10 (RIC10)
AT3G29670	0	-1.57058	-1.49774	-1.71948	-4.76259	-1.66751	0	0	HXXXD-type acyl-transferase family protein
AT4G34138	0	-1.5744	-1.6678	-1.4864	-2.06723	-1.62376	0	0	UDP-glucosyl transferase 73B1 (UGT73B1)
AT5G56550	0	-1.58578	-1.83214	-1.79371	-2.21121	-1.87226	0	-1.65484	OXIDATIVE STRESS 3 (OXS3)
AT5G60910	0	-1.58696	-3.34862	-4.74026	-2.38562	-1.69767	0	1.93425	AGAMOUS-like 8 (AGL8)
AT4G27450	0	-1.59158	-2.43869	-3.45699	-2.28014	-2.78355	0	0	Aluminium induced protein with YGL and LRDR motifs
AT2G46730	0	-1.59923	-1.97619	-2.16146	-2.19577	-2.96429	1.60241	1.30361
AT5G22920	-2.15626	-1.61501	-1.4099	-1.40748	-2.7232	-2.31083	0	-1.4258	CHY-type/CTCHY-type/RING-type Zinc finger protein
AT5G65207	0	-1.63527	-2.01788	-1.99118	-2.25667	-2.33448	0	-1.61383	unknown protein
AT4G15700	0	-1.64432	-2.36729	-2.29351	-1.80573	-1.97539	-1.49915	0	Thioredoxin superfamily protein
AT3G62950	0	-1.66933	-2.45126	-2.22989	-3.83616	-2.34138	0	0	Thioredoxin superfamily protein
AT4G19420	0	-1.67629	-2.07334	-1.80263	-2.49432	-1.58165	2.1515	0	Pectinacetylesterase family protein
AT5G54710	0	-1.68475	-2.50535	-1.78024	0	-1.42981	1.85841	1.49164	Ankyrin repeat family protein
AT5G20250	0	-1.68482	-1.72821	-1.63079	-2.85244	0	0	0	DARK INDUCIBLE 10 (DIN10)
AT3G30120	0	-1.68889	-1.9	-3.16667	5.63158	-2.53333	0	-2.53333
AT4G01390	0	-1.72435	-2.2246	-6.76423	-2.98208	-8.85106	0	-5.43791	TRAF-like family protein
AT4G15660	0	-1.73099	-3.08333	-2.52991	-2.04844	-1.69143	-1.96678	0	Thioredoxin superfamily protein
AT4G15670	-1.84703	-1.7378	-3.21134	-3.00966	-2.95261	-1.91692	-2.04934	0	Thioredoxin superfamily protein
AT3G48390	0	-1.75433	-2.8011	-3.57042	-1.83032	-2.36916	0	0	MA3 domain-containing protein
AT5G61600	0	-1.79494	-1.9882	-1.66832	-1.69347	0	1.727	0	ethylene response factor 104 (ERF104)
AT5G07322	0	-1.8	0	-2.38776	-2.25	-2.25	3.2735	3.17949
AT3G27970	0	-1.82677	-4.46154	-4.14286	-1.78462	-1.90164	-1.68116	0	Exonuclease family protein
AT5G04770	0	-1.90963	-3.56688	-3.31361	-4.70588	-6.70659	0	0	cationic amino acid transporter 6 (CAT6)
ATMG00670	0	-1.91139	-2.32308	-2.84906	0	-2.09722	1.55629	0	FUNCTIONS IN: molecular_function unknown
AT3G62550	-2.04435	-1.97263	-1.94373	-2.01023	-2.81536	0	0	0	Adenine nucleotide alpha hydrolases-like superfamily protein
AT5G45340	0	-2.0303	-1.92806	-1.86111	-1.98519	-2.11024	0	-2.94505	cytochrome P450, family 707, subfamily A, polypeptide 3 (CYP707A3)
AT1G65480	0	-2.10072	-8.34286	-9.125	-22.4615	0	3.08219	0	FLOWERING LOCUS T (FT)
AT3G11165	0	-2.15385	-7	-7	-2.54545	0	5	0	unknown protein
AT5G46871	0	-2.15652	-2.43137	-2.13793	-5.63636	0	0	-1.82353	Putative membrane lipoprotein
AT1G02620	0	-2.16216	-5	-5.33333	-5.71429	-3.2	0	0	Ras-related small GTP-binding family protein
AT1G15580	0	-2.17308	-2.35417	-1.94828	0	-1.79365	-3.13889	0	indole-3-acetic acid inducible 5 (IAA5)
AT5G56870	0	-2.18925	-5.74317	-7.25415	0	-5.56863	2.2	0	beta-galactosidase 4 (BGAL4)
AT3G50770	0	-2.213	-4.71538	-2.64224	-2.37597	0	5.83524	2.9478	calmodulin-like 41 (CML41)
AT5G34871	0	-2.25	-3	0	-3	-3	-3	0
AT1G02610	0	-2.25547	-2.68696	-2.99032	-2.63352	-2.34684	0	-1.75236	RING/FYVE/PHD zinc finger superfamily protein
AT5G07200	0	-2.47541	-2.25373	-2.32308	-2.06849	0	2.07285	0	gibberellin 20-oxidase 3 (GA20OX3)
AT5G15800	0	-2.57895	-3.5	-3.62963	-7	-2.57895	-2.45	0	SEPALLATA1 (SEP1)
AT3G60920	0	-2.63636	-7.25	-3.625	0	-2.63636	0	0	CONTAINS InterPro DOMAIN/s: Beige/BEACH (InterPro:IPR000409)
AT3G48360	0	-3.09818	-4.36218	-3.22422	-4.83333	-3.09356	0	0	BTB and TAZ domain protein 2 (BT2)
AT5G25260	-8.54878	-5.36986	-5.15789	0	-3.23967	-2.37576	2.41582	3.55867	SPFH/Band 7/PHB domain-containing membrane-associated protein family
AT2G01520	0	-7.5	-10	0	-7.5	-7.5	0	0	MLP-like protein 328 (MLP328)

## Sheet: Tab_ S7_ GO shared DEG Col Ler 
Table S7. Significant GO term in the 179 genes similarly differentially expressed in Col/Ler F1 Hybrids and three or more Col/Ler Hybrid Mimic lines, but not sharing the expression pattern with the Small Plant line relative to MPV at 25DAS. Significant Go term is defined when significant level < 0.05 (Statistical test method: Fisher, Multi_test adjustment method: Hocheberg FDR). Minimum number of…
GO term	Ontology	Description	Number in	Number in background	p-value	FDR
			input list
GO:0045454	P	cell redox homeostasis	8	131	4.2e-05	0.009
GO:0042592	P	homeostatic process	14	425	8.6e-05	0.0092
GO:0048581	P	negative regulation of post-embryonic development	6	89	0.00022	0.011
GO:0090567	P	reproductive shoot system development	13	430	0.00033	0.011
GO:0048831	P	regulation of shoot system development	8	180	0.00037	0.011
GO:0009908	P	flower development	13	417	0.00025	0.011
GO:0009909	P	regulation of flower development	7	131	0.00028	0.011
GO:0048580	P	regulation of post-embryonic development	10	286	0.0005	0.013
GO:0051241	P	negative regulation of multicellular organismal process	6	105	0.00053	0.013
GO:0051093	P	negative regulation of developmental process	6	110	0.00067	0.015
GO:0019725	P	cellular homeostasis	9	266	0.0012	0.023
GO:0048367	P	shoot system development	16	738	0.0025	0.046
GO:0030614	F	oxidoreductase activity, acting on phosphorus or arsenic in donors, disulfide as acceptor	6	13	1.2e-09	2.8e-08
GO:0030613	F	oxidoreductase activity, acting on phosphorus or arsenic in donors	6	13	1.2e-09	2.8e-08
GO:0008794	F	arsenate reductase (glutaredoxin) activity	6	13	1.2e-09	2.8e-08
GO:0030611	F	arsenate reductase activity	6	15	3.4e-09	6e-08
GO:0015035	F	protein disulfide oxidoreductase activity	8	68	3.1e-07	4.3e-06
GO:0051537	F	2 iron, 2 sulfur cluster binding	7	52	6.6e-07	6.6e-06
GO:0015036	F	disulfide oxidoreductase activity	8	75	6.6e-07	6.6e-06
GO:0051540	F	metal cluster binding	9	119	2.5e-06	2e-05
GO:0051536	F	iron-sulfur cluster binding	9	119	2.5e-06	2e-05
GO:0016667	F	oxidoreductase activity, acting on a sulfur group of donors	8	112	1.4e-05	9.5e-05
GO:0009055	F	electron carrier activity	8	146	8.9e-05	0.00057
GO:0000976	F	transcription regulatory region sequence-specific DNA binding	6	103	0.00048	0.0028
GO:1990837	F	sequence-specific double-stranded DNA binding	6	119	0.001	0.0055
GO:0001071	F	nucleic acid binding transcription factor activity	23	1158	0.0012	0.0057
GO:0003700	F	transcription factor activity, sequence-specific DNA binding	23	1157	0.0012	0.0057
GO:0043565	F	sequence-specific DNA binding	13	552	0.003	0.013
GO:0003690	F	double-stranded DNA binding	7	211	0.0043	0.018
GO:0044212	F	transcription regulatory region DNA binding	8	280	0.0058	0.021
GO:0001067	F	regulatory region nucleic acid binding	8	282	0.006	0.021
GO:0000975	F	regulatory region DNA binding	8	282	0.006	0.021

## Sheet: Tab_ S8_ Cell Wall
Table S8. The expression of 37 cell wall genes in the hybrids, Hybrid Mimics and small lines.
	Fold Change (p < 0.05)												Fold Change (p < 0.05)
ID	Ws vs.Ler	WL_Hyb. vs.MPV	WLHM1 vs.MPV	WLHM2 vs.MPV	WLHM3 vs.MPV	WLHM4 vs.MPV	WLHM5 vs.MPV	WLHM6 vs.MPV	WLHM7 vs.MPV	WL_sml1 vs.MPV	WL_sml2 vs.MPV		Col vs.Ler	CL_Hyb. vs.MPV	CLHM1 vs.MPV	CLHM2 vs.MPV	CLHM3 vs.MPV	CLHM4 vs.MPV	CL_sml1 vs.MPV	CL_sml2 vs.MPV
AT1G65310	0	3.94068	0	0	4.47458	3.88136	2.91525	0	4.01695	-3.93333	-19.6667		0	0	3.3125	0	0	0	-3.02703	-6.58824	xyloglucan endotransglucosylase/hydrolase 17 (XTH17)
AT3G45960	0	3.36667	2.53333	3.93333	3.13333	0	0	4	3.86667	0	0		0	0	0	0	0	0	2.56667	0	expansin-like A3 (EXLA3)
AT1G10550	-2.88889	2.03571	2.17857	2.17857	0	0	0	2.48571	3.31429	-14	-11.6667		0	0	0	0	0	0	0	-2.16092	xyloglucan:xyloglucosyl transferase 33 (XTH33)
AT2G06850	0	2.0091	3.3095	3.38681	2.0902	1.91536	2.03714	1.55558	3.53487	-4.11007	-7.43985		0	0	2.66572	2.28909	0	2.55619	-3.02571	-3.09133	xyloglucan endotransglucosylase/hydrolase 4 (XTH4)	Fold Change bt.parents	-99.9	-49.9	-24.9	-9.9	-4.9	-2.4	-1.4	0	1.4	2.4	4.9	9.9	24.9	49.9	99.9
AT2G36570	0	1.94822	2.4142	3.02367	2.7071	3.09763	3.03254	3.69231	2.57101	0	0		0	0	0	0	0	0	-9.70536	-7.39456	Leucine-rich repeat protein kinase family protein	(Ws/Ler or Col/Ler)	-100	-50	-25	-10	-5	-2.5	-1.5	0	1.5	2.5	5	10	25	50	100
AT3G45970	0	1.871	2.39548	0	2.99812	0	0	0	2.33145	0	0		2.49396	0	0	0	0	1.94659	0	0	expansin-like A1 (EXLA1)
AT3G45940	-23.8571	1.8314	-12.2857	2.76744	2.52326	-9.55556	0	2.27907	0	3.10465	0		0	0	0	0	0	0	-2.2027	0	Glycosyl hydrolases family 31 protein
AT3G29030	-1.77102	1.40376	0	1.70702	1.68394	0	1.38622	1.4292	1.67731	-2.11922	-3.43913		1.28677	0	1.58119	1.39978	0	0	-3.84456	-3.13135	expansin A5 (EXPA5)	Fold Change vs.MPV	-99.9	-49.9	-24.9	-9.9	-4.9	-2.4	-1.4	0	1.4	2.4	4.9	9.9	24.9	49.9	99.9
AT4G37800	-1.68375	1.39614	0	2.00239	1.58977	1.58364	1.47307	0	1.56761	-5.35932	-7.73967		0	0	0	1.43077	0	1.52768	-3.13171	-3.69136	xyloglucan endotransglucosylase/hydrolase 7 (XTH7)		-100	-50	-25	-10	-5	-2.5	-1.5	0	1.5	2.5	5	10	25	50	100
AT4G24510	0	1.37951	2.76471	1.59962	0	1.96964	1.6148	1.52562	1.77989	0	-2.94413		0	0	1.67325	1.94862	0	0	-4.68519	-3.20253	ECERIFERUM 2 (CER2)
AT3G62720	0	1.34161	1.3013	0	0	1.23697	-1.44471	0	1.29642	-2.05695	-2.18117		1.24007	0	0	0	0	1.28445	0	0	xylosyltransferase 1 (XT1)
AT3G49220	-1.86058	1.33504	1.98859	1.94334	1.47399	1.46123	1.57977	1.51808	2.1609	0	0		0	0	0	1.39694	0	0	-1.67048	-1.46837	Plant invertase/pectin methylesterase inhibitor superfamily
AT2G30010	0	1.3201	0	1.77872	1.52449	2.1326	1.78378	1.6402	1.68581	-3.68847	-4.75502		1.85836	0	1.80401	1.65133	0	1.77044	-3.29234	-3.24035	TRICHOME BIREFRINGENCE-LIKE 45 (TBL45)
AT4G23790	-1.55267	1.30486	1.6267	1.57919	1.44457	1.50113	1.38575	0	1.431	0	-1.30963		1.08736	0	0	1.43633	0	0	0	0	TRICHOME BIREFRINGENCE-LIKE 24 (TBL24)
AT5G45280	0	1.28712	1.88402	0	2.57386	1.53457	-1.37364	0	0	-1.81924	-2.71766		0	0	0	0	1.75187	1.59409	0	0	Pectinacetylesterase family protein
AT2G22125	-1.4465	1.25803	1.4132	1.51644	1.3086	1.4137	1.30053	1.37958	1.53419	-1.19659	-1.40719		0	0	1.28565	1.23396	0	1.26276	-1.43068	-1.50799	binding
AT5G62220	-2.12616	1.25244	1.31083	1.61529	0	1.59321	1.43142	1.54522	1.49045	-1.80737	-2.59934		0	0	0	0	1.29545	0	-2.34711	-2.33483	glycosyltransferase 18 (GT18)
AT1G24170	-2.01535	1.25221	1.98235	1.90835	1.58724	1.77189	1.52138	1.90699	2.10726	-1.40688	-1.62942		0	0	0	1.36928	0	1.45899	-1.71218	-1.54228	LGT9
AT3G14310	-1.88924	1.24734	1.38478	1.3043	0	1.36405	0	-1.35218	1.36054	0	0		-1.09887	0	0	0	0	1.4115	-1.28806	0	pectin methylesterase 3 (PME3)
AT4G21960	-1.47747	1.24271	1.40166	1.49559	1.51432	1.34262	1.46938	0	1.62145	0	0		0	0	0	0	0	0	-1.85563	-1.63506	PRXR1
AT1G68060	-1.24334	1.21795	1.41073	1.349	0	1.26686	1.15195	1.24549	1.21605	0	-1.35434		0	0	1.19294	1.16745	0	0	-1.21486	0	microtubule-associated proteins 70-1 (MAP70-1)
AT1G05850	-1.63913	1.21152	1.65313	1.78913	1.39832	1.5105	1.5091	1.34111	1.64225	-1.6338	-2.19088		0	0	1.37256	1.37398	0	1.28945	-2.00721	-1.56725	POM-POM1 (POM1)
AT3G28180	-1.56724	1.19758	0	1.55364	1.3932	0	0	1.46453	1.35998	-2.39	-2.6241		0	0	0	1.25242	0	1.31318	-1.727	-1.4517	Cellulose-synthase-like C4 (CSLC04)
AT4G39990	0	1.16741	1.21926	1.26444	0	0	0	0	1.15852	-1.34328	-1.37755		1.18015	0	0	1.27502	0	1.51453	0	0	RAB GTPase homolog A4B (RABA4B)
AT5G05170	-1.27334	1.16509	1.55019	1.49188	1.31488	1.39566	1.36296	1.275	1.49948	-1.19866	-1.34368		0	0	1.35562	1.32873	0	1.47888	-1.42713	-1.4144	CONSTITUTIVE EXPRESSION OF VSP 1 (CEV1)
AT4G32410	-1.23661	1.153	1.55639	1.42929	1.30248	1.33758	1.36584	1.18085	1.52076	0	-1.35353		0	0	1.19412	1.33743	0	1.47702	-1.33649	-1.31768	cellulose synthase 1 (CESA1)
AT5G60920	-1.26924	1.14711	1.57869	1.4002	1.24851	1.4117	1.30951	1.28796	1.44926	-1.3727	-1.56114		1.32535	0	1.21057	1.24986	0	1.26352	-1.47191	-1.32165	COBRA (COB)
AT4G24010	-2.07229	1.64453	2.5	2.22656	2.78906	1.92969	2.78125	0	0	0	-2.03175		-1.02381	0	2.73529	1.94706	0	0	-5	-2.04819	cellulose synthase like G1 (CSLG1)
AT1G76670	-1.27838	1.14528	1.34073	1.28435	1.14562	1.13896	1.14406	0	1.25927	-1.45982	-1.52145		0	0	1.25277	1.13192	0	1.29973	-1.60872	-1.42647	Nucleotide-sugar transporter family protein
AT1G79500	-1.62814	1.14404	1.65328	1.5188	1.41938	1.51944	1.26131	1.297	1.49331	1.43403	0		0	0	1.19943	1.38867	1.17677	0	-1.53079	-1.2707	AtkdsA1
AT1G74380	-1.43792	1.10935	1.52201	1.27235	1.20083	1.28129	1.13549	0	1.3033	0	0		0	0	1.15089	1.21325	1.13252	1.43541	0	0	xyloglucan xylosyltransferase 5 (XXT5)
AT2G27860	1.26384	1.1057	1.42536	1.28338	1.26229	1.27191	1.29091	1.23656	1.33194	1.1268	0		0	0	1.31621	1.23367	0	1.47412	-1.10454	0	UDP-D-apiose/UDP-D-xylose synthase 1 (AXS1)
AT1G49710	0	-1.14367	0	-1.25136	0	-1.21358	-1.15934	-1.156	0	0	0		0	0	0	0	0	0	0	1.32124	fucosyltransferase 12 (FUT12)
AT1G29050	2.61865	-1.31637	-3.09073	-2.04536	0	-2.6934	-3.08469	-4.30455	-2.70726	-1.56116	0		-2.4619	-1.31054	-1.44996	-1.61829	-1.68344	0	0	0	TRICHOME BIREFRINGENCE-LIKE 38 (TBL38)
AT1G55850	2.28004	-1.34756	-3.40909	-2.64734	-1.66939	-3.29637	-2.68561	-3.65772	-2.9186	0	1.62018		0	-1.43462	0	-1.4625	-1.68172	0	1.70282	1.76188	cellulose synthase like E1 (CSLE1)
AT4G26850	1.51807	-1.41807	-1.40959	-1.38698	0	-1.38769	0	-1.42321	0	0	0		0	0	-1.29088	0	0	0	0	-1.39067	vitamin c defective 2 (VTC2)
AT1G05310	4.15108	-1.57883	-2.05747	-1.77228	-1.73366	-2.83004	-2.30968	-3.04681	-2.70189	0	-1.72947		0	0	0	0	-1.69608	-1.87027	0	0	Pectin lyase-like superfamily protein

## Sheet: Tab_ S9_ XTH
Table S9. The altered expression of XTH genes in the hybrids, Hybrid Mimics and small lines.
	Fold Change (p < 0.05)												Fold Change (p < 0.05)
ID	Ws vs.Ler	WL_Hyb. vs.MPV	WLHM1 vs.MPV	WLHM2 vs.MPV	WLHM3 vs.MPV	WLHM4 vs.MPV	WLHM5 vs.MPV	WLHM6 vs.MPV	WLHM7 vs.MPV	WL_sml1 vs.MPV	WL_sml2 vs.MPV		Col vs.Ler	CL_Hyb. vs.MPV	CLHM1 vs.MPV	CLHM2 vs.MPV	CLHM3 vs.MPV	CLHM4 vs.MPV	CL_sml1 vs.MPV	CL_sml2 vs.MPV
AT4G13080	0	0	0	0	0	0	0	0	0	0	0		0	0	0	0	0	0	0	0	XTH1
AT4G13090	0	0	0	0	0	0	0	0	0	0	0		0	0	0	0	0	0	0	0	XTH2
AT3G25050	0	0	0	0	0	0	0	0	0	0	0		0	0	0	0	0	0	0	0	XTH3
AT2G06850	0	2.0091	3.3095	3.38681	2.0902	1.91536	2.03714	1.55558	3.53487	-4.11007	-7.43985		0	0	2.66572	2.28909	0	2.55619	-3.02571	-3.09133	XTH4	Fold Change bt.parents	-99.9	-49.9	-24.9	-9.9	-4.9	-2.4	-1.4	0	1.4	2.4	4.9	9.9	24.9	49.9	99.9
AT5G13870	1.32718	0	0	0	0	-1.46512	0	0	0	0	0		1.05541	0	0	-1.29667	-1.30537	-1.34602	0	0	XTH5	(Ws/Ler or Col/Ler)	-100	-50	-25	-10	-5	-2.5	-1.5	0	1.5	2.5	5	10	25	50	100
AT5G65730	-1.60287	0	1.6322	1.51949	0	1.52577	0	0	0	-18.5835	-11.1816		0	0	0	0	0	0	-2.63388	-3.81885	XTH6
AT4G37800	-1.68375	1.39614	0	2.00239	1.58977	1.58364	1.47307	0	1.56761	-5.35932	-7.73967		0	0	0	1.43077	0	1.52768	-3.13171	-3.69136	XTH7
AT1G11545	-3.37603	0	3.23962	4.30566	1.69434	3.28113	2.61698	2.92642	4.99623	-4.07692	-8.83333		0	0	1.99274	2.59008	2.12455	0	-7.25439	-5.40523	XTH8	Fold Change vs.MPV	-99.9	-49.9	-24.9	-9.9	-4.9	-2.4	-1.4	0	1.4	2.4	4.9	9.9	24.9	49.9	99.9
AT4G03210	0	0	2.26551	1.96092	0	2.09243	1.96154	2.51365	0	-5.25081	-4.00995		1.67136	0	0	0	0	0	-4.53261	-4.03288	XTH9		-100	-50	-25	-10	-5	-2.5	-1.5	0	1.5	2.5	5	10	25	50	100
AT2G14620	0	0	0	0	7.53061	0	0	0	0	4.18367	0		0	0	0	0	0	0	6.34524	6.2381	XTH10
AT3G48580	0	0	0	0	0	0	0	0	0	2.20588	0		0	0	0	0	0	0	0	0	XTH11
AT5G57530	0	0	0	0	0	0	0	0	0	0	0		0	0	0	0	0	0	0	0	XTH12
AT5G57540	0	0	0	0	0	0	0	0	0	0	0		0	0	0	0	0	0	0	0	XTH13
AT4G25820	0	0	0	0	0	0	0	0	0	0	0		0	0	0	0	0	0	0	0	XTH14
AT4G14130	0	0	6.23077	3.92308	4.03846	0	8.46154	0	9.76923	0	-2.88889		0	0	0	0	0	0	-7.375	-4.53846	XTH15
AT3G23730	0	0	0	2.10156	0	2.32422	0	2.45313	0	-9.48148	-12.1905		0	0	0	0	0	0	-3.05	-4.91935	XTH16
AT1G65310	0	3.94068	0	0	4.47458	3.88136	2.91525	0	4.01695	-3.93333	-19.6667		0	0	3.3125	0	0	0	-3.02703	-6.58824	XTH17
AT4G30280	0	3.16509	2.72642	0	3.86792	0	0	0	0	0	0		0	0	0	0	0	4.02273	0	2.60227	XTH18
AT4G30290	0	2.30368	-2.2027	-2.50769	0	-2.36232	-3.19608	0	0	0	0		0	0	0	0	0	0	5.46009	0	XTH19
AT5G48070	0	0	0	0	0	0	0	0	0	0	0		0	0	0	0	0	0	0	0	XTH20
AT2G18800	0	0	0	0	0	0	0	0	0	0	0		0	0	0	0	0	0	0	0	XTH21
AT5G57560	0	0	0	0	0	0	-2.11155	0	0	-7.19333	-7.1457		-1.28237	0	0	0	0	1.93646	0	0	XTH22
AT4G25810	0	0	0	0	3.65517	0	0	0	0	0	0		0	0	-3.9	0	0	3.9359	6.60256	2.83333	XTH23
AT4G30270	0	0	1.56192	0	1.59661	0	0	0	1.53754	-5.76987	-2.51041		0	0	0	0	0	1.72756	1.72959	0	XTH24
AT5G57550	0	0	0	0	0	0	0	0	0	-5.51429	0		0	0	0	-2.23464	0	0	0	0	XTH25
AT4G28850	0	0	0	0	0	0	0	0	0	0	0		0	0	0	0	0	0	0	0	XTH26
AT2G02850	-4.1	0	0	0	0	0	0	6.31373	3.76471	0	-6.375		1.43902	0	2.41584	3.0198	0	0	0	0	XTH27
AT1G14720	0	0	0	0	0	0	0	0	0	0	0		0	0	0	0	0	0	0	0	XTH28
AT4G18990	5.54545	0	0	-5.14286	0	-4.5	0	0	0	0	0		0	0	0	0	0	0	10.125	9.625	XTH29
AT1G32170	0	0	0	0	0	-2.21739	0	0	0	0	0		0	0	0	-1.81757	-1.66049	0	1.69145	0	XTH30
AT3G44990	-2.1387	0	-5.09167	0	0	0	-2.82435	-2.03667	-3.35714	0	0		-1.4129	0	0	0	0	0	-5.99157	-2.82143	XTH31
AT2G36870	-3.26602	0	0	0	0	0	0	0	1.71848	-2.20605	-8.79885		-1.39087	0	0	1.80506	0	0	-3.60644	-3.89942	XTH32
AT1G10550	-2.88889	2.03571	2.17857	2.17857	0	0	0	2.48571	3.31429	-14	-11.6667		0	0	0	0	0	0	0	-2.16092	XTH33

## Sheet: Tab_ S10_ Defense
Table S10. The expression of 49 defense response pathway genes in the hybrids, Hybrid Mimics and small lines.
	Fold Change (p < 0.05)												Fold Change (p < 0.05)
ID	Ws vs.Ler	WL_Hyb. vs.MPV	WLHM1 vs.MPV	WLHM2 vs.MPV	WLHM3 vs.MPV	WLHM4 vs.MPV	WLHM5 vs.MPV	WLHM6 vs.MPV	WLHM7 vs.MPV	WL_sml1 vs.MPV	WL_sml2 vs.MPV		Col vs.Ler	CL_Hyb. vs.MPV	CLHM1 vs.MPV	CLHM2 vs.MPV	CLHM3 vs.MPV	CLHM4 vs.MPV	CL_sml1 vs.MPV	CL_sml2 vs.MPV
AT1G57850	-6.66667	3.86364	4.90909	-3.66667	-3.66667	-3.66667	4.81818	4.18182	2.63636	-3.66667	6.09091		0	0	0	3.29412	0	0	0	3.11765	Toll-Interleukin-Resistance (TIR) domain family protein
AT1G70830	0	1.89116	0	2.38324	3.04477	0	0	0	1.90639	-2.0557	0		0	0	0	0	0	0	-3.64156	-1.9074	MLP-like protein 28 (MLP28)
AT1G11000	0	1.56463	0	0	0	0	1.5034	1.68707	1.5034	0	-2.37097		0	0	1.60345	0	0	0	-3.34615	-4.2439	MILDEW RESISTANCE LOCUS O 4 (MLO4)
AT2G36490	0	1.5432	0	1.47185	1.34011	1.4312	1.23925	0	1.80884	1.27991	0		0	1.37767	1.32061	2.02137	0	1.39389	0	0	demeter-like 1 (DML1)	Fold Change bt.parents	-99.9	-49.9	-24.9	-9.9	-4.9	-2.4	-1.4	0	1.4	2.4	4.9	9.9	24.9	49.9	99.9
AT4G03190	0	1.45691	0	1.4788	0	0	1.51163	0	1.8632	0	-1.92368		0	0	1.41254	0	0	0	-2.19036	-2.17464	GRR1-like protein 1 (GRH1)	(Ws/Ler or Col/Ler)	-100	-50	-25	-10	-5	-2.5	-1.5	0	1.5	2.5	5	10	25	50	100
AT1G62380	0	1.38989	1.29503	1.44559	1.50844	0	1.52275	0	1.47068	-2.18107	-1.56506		0	0	1.53589	0	0	1.45627	0	-1.31257	ACC oxidase 2 (ACO2)
AT4G30440	-1.51966	1.25264	1.1773	1.18143	0	0	0	0	1.18571	0	0		0	0	0	0	0	0	0	-1.26483	UDP-D-glucuronate 4-epimerase 1 (GAE1)
AT5G45560	0	1.25244	1.43275	1.18519	1.21832	1.19493	1.47563	1.33528	1.35088	1.16959	0		0	1.16667	0	1.19203	0	0	0	0	Pleckstrin homology (PH) domain-containing protein / lipid-binding START domain-containing protein	Fold Change vs.MPV	-99.9	-49.9	-24.9	-9.9	-4.9	-2.4	-1.4	0	1.4	2.4	4.9	9.9	24.9	49.9	99.9
AT3G14310	-1.88924	1.24734	1.38478	1.3043	0	1.36405	0	-1.35218	1.36054	0	0		-1.09887	0	0	0	0	1.4115	-1.28806	0	pectin methylesterase 3 (PME3)		-100	-50	-25	-10	-5	-2.5	-1.5	0	1.5	2.5	5	10	25	50	100
AT2G46240	0	1.17341	1.32475	0	1.38113	1.22549	0	0	1.43137	1.43995	0		0	0	0	0	-1.39412	0	1.38186	1.72152	BCL-2-associated athanogene 6 (BAG6)
AT3G33520	1.50725	1.16543	1.16419	1.32756	1.2599	1.30281	1.37954	1.34488	1.28878	0	0		1.55072	1.18872	1.18506	1.19886	0	1.21672	-1.21141	0	actin-related protein 6 (ARP6)
AT5G05170	-1.27334	1.16509	1.55019	1.49188	1.31488	1.39566	1.36296	1.275	1.49948	-1.19866	-1.34368		0	0	1.35562	1.32873	0	1.47888	-1.42713	-1.4144	CONSTITUTIVE EXPRESSION OF VSP 1 (CEV1)
AT3G23820	-1.56883	1.1641	0	1.28768	1.25103	1.18547	0	0	1.30871	0	0		-1.04801	0	0	0	0	0	-1.44782	-1.18068	UDP-D-glucuronate 4-epimerase 6 (GAE6)
AT4G16900	3.68807	1.16004	1.53325	-2.28614	1.68318	-2.4544	1.54107	-2.72469	1.6395	-1.51731	2.03977		0	0	-1.70845	1.19027	1.19283	-1.46867	1.34386	1.37713	Disease resistance protein (TIR-NBS-LRR class) family
AT2G39940	1.25881	-1.1523	-1.19364	-1.22063	0	-1.24396	0	-1.224	-1.19364	1.14324	1.1934		0	0	0	0	0	0	0	0	CORONATINE INSENSITIVE 1 (COI1)
AT1G62630	-3.08864	-1.16038	1.21341	-2.18343	-2.04432	-2.38449	-1.28236	0	-1.29474	-1.73036	1.58469		0	-1.16744	0	0	0	-1.16278	-1.18609	-1.31276	Disease resistance protein (CC-NBS-LRR class) family
AT4G37330	1.39859	-1.181	-1.48994	-1.39362	-1.33255	-1.24397	-1.28917	-1.41094	-1.36022	1.41867	0		0	0	0	0	-1.28863	0	-1.44955	-1.40329	cytochrome P450, family 81, subfamily D, polypeptide 4 (CYP81D4)
AT5G22290	1.6734	-1.18566	-1.50759	-1.8408	-1.72359	-1.985	-1.52692	-1.81555	-1.64503	-1.23548	0		0	0	-1.24296	-1.29304	0	0	0	0	NAC domain containing protein 89 (NAC089)
AT2G03070	-1.27524	-1.21282	-1.47582	-1.27493	-1.35143	-1.27151	-1.23017	0	-1.59797	0	0		0	0	0	1.35763	0	-1.45364	-1.60219	0	mediator subunit 8 (MED8)
AT1G10650	0	-1.23087	-1.76008	-1.26309	0	-1.3707	0	-1.28073	0	0	0		0	0	0	0	-1.20059	-1.30533	0	0	SBP (S-ribonuclease binding protein) family protein
AT1G72890	1.97464	-1.37229	0	-1.52788	0	-1.59302	0	0	-1.50549	-1.46786	0		0	0	0	-1.78107	-2.37008	0	1.53156	1.3206	Disease resistance protein (TIR-NBS class)
AT5G35450	3.93548	-1.38739	0	-2.40625	0	1.50649	-2.2	-2.75	-1.75	-1.48077	0		0	0	-145.25	1.69019	1.53184	-21.5185	3.01033	-12.9111	Disease resistance protein (CC-NBS-LRR class) family
AT1G72940	1.51884	-1.40996	-1.41811	-1.6614	0	-1.40458	-1.75238	-1.38346	-1.85859	0	0		0	0	-1.42188	0	0	0	1.31136	0	Toll-Interleukin-Resistance (TIR) domain-containing protein
AT4G26850	1.51807	-1.41807	-1.40959	-1.38698	0	-1.38769	0	-1.42321	0	0	0		0	0	-1.29088	0	0	0	0	-1.39067	vitamin c defective 2 (VTC2)
AT2G33060	1.83401	-1.46751	-1.91257	-1.79487	-1.9337	-2.09581	-2.31788	-1.80412	-1.44033	0	-1.44033		0	0	0	0	-1.44706	-1.3743	0	0	receptor like protein 27 (RLP27)
AT1G70690	3.70635	-1.50636	-3.05155	-3.1828	-1.6087	-2.87379	0	0	-1.69143	0	0		2.42063	0	0	-2.17	0	2.04147	3.15668	3.31336	HOPW1-1-INDUCED GENE1 (HWI1)
AT1G08450	1.59006	-1.52205	0	-1.91774	0	-1.81304	0	-1.55558	0	0	0		-1.02005	0	0	0	0	0	2.73625	2.50109	calreticulin 3 (CRT3)
AT2G31865	0	-1.7561	0	-4.20779	0	-4	-2.28169	-2.1457	0	0	3.05247		0	0	0	0	0	0	5.27795	3.2568	poly(ADP-ribose) glycohydrolase 2 (PARG2)
AT4G13810	1.52356	-1.57003	0	-3.34722	0	-2.5914	0	-1.99174	0	0	1.93361		0	0	-9.52459	1.50861	1.73494	-6.02073	3.14544	2.68072	receptor like protein 47 (RLP47)
AT1G50180	1.48023	-1.61029	-2.40659	-1.80992	0	-1.64045	-1.58123	-1.52613	-1.39936	-1.73123	0		-1.18395	0	0	-1.65152	0	-1.54245	1.28746	0	NB-ARC domain-containing disease resistance protein
AT5G26920	0	-1.78105	-2.28992	-5.39604	0	-4.86607	-3.47134	0	-4.69828	0	0		-1.08889	-1.72874	-2.19883	0	0	0	6.58245	2.66755	Cam-binding protein 60-like G (CBP60G)
AT5G26170	0	-1.81659	0	-2.5679	0	-2.08	-1.77778	0	0	0	0		0	-1.61233	0	0	0	0	3.43169	3.02186	WRKY DNA-binding protein 50 (WRKY50)
AT2G32140	-2.28814	-1.86538	-2.51948	-2.48718	0	-3.03125	-4.97436	0	0	0	0		0	0	-2.47059	0	0	0	4.39048	3.85714	transmembrane receptors
AT2G47130	1.82741	-1.96244	0	-2.72313	0	-2.21751	0	0	-2.06931	0	1.77392		0	0	0	0	0	0	3.54529	4.32149	NAD(P)-binding Rossmann-fold superfamily protein
AT4G25110	2.63032	-2.08232	0	-6.63107	0	-4.58389	0	-2.12112	0	0	1.84334		0	-2.01575	0	0	0	1.88021	6.29427	5.91146	metacaspase 2 (MC2)
AT3G04720	2.432	-2.13199	-2.50117	0	0	0	-2.23624	-2.34785	-2.31942	0	0		-1.30344	0	0	0	0	0	2.65562	3.07315	pathogenesis-related 4 (PR4)
AT1G06160	4.67593	-2.21739	-7.65	-2.25	-2.94231	0	-3.09091	-3.1875	-4.85714	0	0		0	0	0	0	-4.03125	0	0	0	octadecanoid-responsive Arabidopsis AP2/ERF 59 (ORA59)
AT3G25510	0	-2.35	-3.13333	-3.13333	0	-2.9375	-2.13636	0	0	0	3.23404		0	-1.86667	0	1.91071	0	0	5.71429	4.39286	disease resistance protein (TIR-NBS-LRR class), putative
AT3G16530	3.38144	-2.39437	-5.10511	0	0	-2.40113	-6.46388	-4.2394	-3.02491	-2.57186	0		0	0	0	0	0	0	2.30544	2.41532	Legume lectin family protein
AT1G57630	8.44	-2.62921	0	-3.44118	0	0	-5.31818	-6.15789	0	0	0		0	0	0	0	0	6.01639	3.93443	8.83607	Toll-Interleukin-Resistance (TIR) domain family protein
AT5G38900	2.93122	-2.66906	0	-3.11765	3.23181	-4.21591	-3.74747	0	0	0	0		-2.27711	0	0	0	0	3.50365	11.5985	7.9854	Thioredoxin superfamily protein
AT1G02930	2.60096	-2.85734	0	-5.03155	0	-2.27427	-2.2995	0	0	0	0		0	0	0	0	2.59233	4.0999	6.93491	4.62815	glutathione S-transferase 6 (GSTF6)
AT1G03850	4.5241	-3.06	-4.73196	-8.19643	0	-8.34545	-6.55714	-4.98913	-5.59756	-2.17536	0		-1.61165	-3.30864	0	0	0	0	9.42537	7.00746	Glutaredoxin family protein
AT1G51890	4.07143	-3.38095	0	-4.01887	2.73239	-3.55	-2.56627	0	0	0	3.44131		0	0	0	0	2.71264	3.04598	8.6092	8.36782	Leucine-rich repeat protein kinase family protein
AT2G02930	4.5641	-3.40625	-8.38462	-5.19048	-3.11429	-6.41176	-5.45	-4.36	-3.11429	0	0		0	0	0	0	0	0	2.97143	0	glutathione S-transferase F3 (GSTF3)
AT1G02920	5.73607	-3.69041	-3.19773	-5.23505	0	-4.26723	-4.26723	-4.11507	-4.09516	0	0		0	0	0	0	0	2.5321	7.87531	7.26173	glutathione S-transferase 7 (GSTF7)
AT2G13810	8.54286	-5.5082	0	-11.2	5.79167	0	0	-3.90698	-6	-5.6	0		0	0	0	0	0	0	0	4.89773	AGD2-like defense response protein 1 (ALD1)
AT5G64810	0	-5.58621	0	-9.52941	0	-3.44681	-5.58621	0	-6.23077	0	3.09259		0	-2.66667	0	0	0	0	10.875	9.40625	WRKY DNA-binding protein 51 (WRKY51)
AT2G18660	-3.10431	-6.05351	-2.85489	-9.3299	-5.05587	-5.65625	-4.68912	-2.53501	-4.02222	-1.92144	0		0	-4.84345	-4.85897	0	0	-2.46104	7.17678	4.01715	plant natriuretic peptide A (PNP-A)

[truncated: 1 more sheets: Tab_ S11_ WRKY]
